# Supplementary material for: Discovery of naturally occurring ESR1 mutations in breast cancer cell lines modelling endocrine resistance
Source: Nat Commun. 2017 Nov 30;8:1865. doi: 10.1038/s41467-017-01864-y (PMC5709387; doi:10.1038/s41467-017-01864-y)
Supplement: Supplementary file 3 — Supplementary Data 1 [file 41467_2017_1864_MOESM3_ESM.xlsx]

## Sheet: MCF7-LTEDwt
Supplementary Data 1. Whole exome sequencing showing differences between wt-MCF7, wt-SUM44 and their LTED derivatives. Analysis of MCF7-LTEDwt versus wt-MCF7
Chromosome	Position	REF	VARIANT	IMPACT	TYPE	GENE	AA change
1	240656691	C	T	MODERATE	missense_variant	GREM2	ENST00000318160 p.Ala29Thr
2	96781756	C	T	MODERATE	missense_variant	ADRA2B	ENST00000409345 p.Ala45Thr
2	132237927	C	A	MODERATE	missense_variant	TUBA3D	ENST00000321253 p.Arg221Ser
2	179531575	T	C	MODERATE	missense_variant	TTN	ENST00000589042 p.Arg11951Gly;ENST00000425332 p.Arg42Gly
3	14746115	T	G	MODERATE	missense_variant	C3orf20	ENST00000253697 p.Ser384Ala;ENST00000435614 p.Ser262Ala;ENST00000412910 p.Ser262Ala
3	35725293	A	C	MODERATE	missense_variant	ARPP21	ENST00000417925 p.Ser83Arg;ENST00000450234 p.Ser83Arg;ENST00000428373 p.Ser83Arg;ENST00000337271 p.Ser83Arg;ENST00000458225 p.Ser83Arg;ENST00000444190 p.Ser83Arg;ENST00000187397 p.Ser83Arg;ENST00000452563 p.Ser83Arg;ENST00000438577 p.Ser83Arg;ENST00000414496 p.Ser83Arg;ENST00000427542 p.Ser83Arg;ENST00000474696 p.Ser83Arg;ENST00000412048 p.Ser83Arg;ENST00000396482 p.Ser83Arg;ENST00000432682 p.Ser…
5	78111870	T	A	MODERATE	sequence_feature	ARSB
5	127514284	A	T	MODERATE	missense_variant	SLC12A2	ENST00000262461 p.Leu1001Phe;ENST00000509205 p.Leu1001Phe;ENST00000343225 p.Leu985Phe
5	140256149	G	T	MODERATE	missense_variant	PCDHA12	ENST00000398631 p.Gln364His
5	145439521	C	A	MODERATE	missense_variant	SH3RF2	ENST00000359120 p.Gln550Lys;ENST00000511217 p.Gln550Lys
6	1313028	C	T	MODERATE	missense_variant	FOXQ1	ENST00000296839 p.Ser30Phe
6	1313064	C	A	HIGH	stop_gained	FOXQ1	ENST00000296839 p.Ser42*
7	148921732	G	A	MODERATE	missense_variant	ZNF282	ENST00000262085 p.Arg670Gln
9	79322128	C	T	MODERATE	missense_variant	PRUNE2	ENST00000376718 p.Asp1688Asn;ENST00000428286 p.Asp1329Asn;ENST00000426088 p.Asp1009Asn
11	17172084	T	C	MODERATE	missense_variant	PIK3C2A	ENST00000265970 p.Ile430Val;ENST00000540361 p.Ile50Val;ENST00000533645 p.Ile430Val
14	20937843	G	C	MODERATE	missense_variant	PNP	ENST00000553591 p.Ala13Pro
14	21058506	G	C	MODERATE	missense_variant	RNASE12	ENST00000556526 p.Thr126Arg;ENST00000335950 p.Thr64Arg
14	31855725	C	T	MODERATE	missense_variant	HEATR5A	ENST00000543095 p.Ala416Thr;ENST00000439727 p.Ala123Thr;ENST00000389961 p.Ala410Thr;ENST00000439348 p.Ala410Thr;ENST00000538864 p.Ala43Thr;ENST00000550366 p.Ala58Thr;ENST00000404677 p.Ala416Thr
14	104173384	C	T	MODERATE	missense_variant	XRCC3	ENST00000352127 p.Cys121Tyr;ENST00000554913 p.Cys121Tyr;ENST00000553264 p.Cys121Tyr;ENST00000555055 p.Cys121Tyr;ENST00000445556 p.Cys121Tyr;ENST00000557439 p.Cys121Tyr;ENST00000553361 p.Cys121Tyr
15	40259568	C	A	MODERATE	missense_variant	EIF2AK4	ENST00000263791 p.Phe347Leu;ENST00000559624 p.Phe347Leu;ENST00000382727 p.Phe347Leu;ENST00000560855 p.Phe152Leu
17	10209925	G	C	MODERATE	missense_variant	MYH13	ENST00000252172 p.Leu1773Val;ENST00000418404 p.Leu1773Val
19	22574898	C	T	MODERATE	missense_variant	ZNF98	ENST00000357774 p.Cys380Tyr
19	36303380	C	G	MODERATE	missense_variant	PRODH2	ENST00000301175 p.Val161Leu
20	25755583	C	T	MODERATE	missense_variant	FAM182B	ENST00000376403 p.Asp125Asn
20	25755585	C	T	MODERATE	missense_variant	FAM182B	ENST00000376403 p.Ser124Asn
4	87638342	A	AT	MODERATE	modified-residue:phosphoserine	PTPN13
X	19363863	TC	T	HIGH	frameshift_variant	PDHA1	ENST00000417819 p.Arg27fs

## Sheet: MCF7-LTEDY537C
Supplementary Data 1. Whole exome sequencing showing differences between wt-MCF7, wt-SUM44 and their LTED derivatives. Analysis of MCF7-LTEDY537C versus wt-MCF7
Chromosome	Position	REF	VARIANT	IMPACT	TYPE	GENE	AA change
1	36383234	T	A	MODERATE	missense_variant	AGO1	ENST00000373204 p.Ile690Asn;ENST00000373206 p.Ile615Asn
1	45216158	C	T	MODERATE	missense_variant	KIF2C	ENST00000372224 p.Arg121Cys;ENST00000452259 p.Arg121Cys;ENST00000372218 p.Arg121Cys;ENST00000455186 p.Arg112Cys;ENST00000372222 p.Arg8Cys;ENST00000372217 p.Arg67Cys
1	47903920	A	G	MODERATE	missense_variant	FOXD2	ENST00000334793 p.Glu38Gly
1	48701511	C	T	MODERATE	missense_variant	SLC5A9	ENST00000236495 p.Arg443Cys;ENST00000533824 p.Arg439Cys;ENST00000438567 p.Arg418Cys
1	51767923	G	C	MODERATE	missense_variant	TTC39A	ENST00000262676 p.Arg365Gly
1	57185942	C	T	MODERATE	missense_variant	C1orf168	ENST00000343433 p.Gly679Arg
1	67672700	G	A	MODERATE	missense_variant	IL23R	ENST00000347310 p.Glu254Lys;ENST00000371002 p.Glu254Lys
1	95368731	G	C	MODERATE	missense_variant	CNN3	ENST00000370206 p.Leu65Val;ENST00000538964 p.Leu65Val;ENST00000394202 p.Leu65Val;ENST00000545882 p.Leu24Val;ENST00000415017 p.Leu24Val
1	147092352	G	T	MODERATE	missense_variant	BCL9	ENST00000234739 p.Leu797Phe
1	152487938	C	G	MODERATE	missense_variant	CRCT1	ENST00000368790 p.Pro27Ala
1	161560943	T	G	MODERATE	missense_variant	FCGR2C	ENST00000466542 p.Val134Gly
1	186413169	G	A	MODERATE	missense_variant	PDC	ENST00000340129 p.Pro228Leu;ENST00000391997 p.Pro228Leu;ENST00000497198 p.Pro176Leu;ENST00000456239 p.Pro176Leu
1	201017805	A	C	MODERATE	missense_variant	CACNA1S	ENST00000362061 p.Val1449Gly;ENST00000367338 p.Val1430Gly
1	208272313	A	C	MODERATE	missense_variant&splice_region_variant	PLXNA2	ENST00000367033 p.Cys537Gly
1	222802405	C	T	MODERATE	missense_variant	MIA3	ENST00000344441 p.Arg615Cys;ENST00000344922 p.Arg615Cys;ENST00000354906 p.Arg197Cys
1	231114888	A	G	MODERATE	missense_variant	ARV1	ENST00000310256 p.Lys13Glu;ENST00000366658 p.Lys13Glu;ENST00000450711 p.Lys9Glu
1	231114894	A	G	MODERATE	missense_variant	ARV1	ENST00000435927 p.Asn1Asp;ENST00000310256 p.Asn15Asp;ENST00000366658 p.Asn15Asp;ENST00000450711 p.Asn11Asp
1	240990399	T	G	MODERATE	missense_variant&splice_region_variant	RGS7	ENST00000407727 p.Lys228Thr;ENST00000331110 p.Lys202Thr;ENST00000440928 p.Lys59Thr;ENST00000348120 p.Lys175Thr;ENST00000366563 p.Lys228Thr;ENST00000366564 p.Lys228Thr;ENST00000366565 p.Lys228Thr;ENST00000446183 p.Lys144Thr;ENST00000366562 p.Lys228Thr;ENST00000401882 p.Lys175Thr
1	245133761	C	G	MODERATE	missense_variant	RP11-156E8.1	ENST00000607453 p.Gly206Arg
2	29448410	T	G	MODERATE	missense_variant	ALK	ENST00000389048 p.His1030Pro
2	102003880	T	C	MODERATE	missense_variant	CREG2	ENST00000324768 p.Thr14Ala
2	102781651	C	A	MODERATE	missense_variant	IL1R1	ENST00000233946 p.Gln125Lys;ENST00000409929 p.Gln125Lys;ENST00000424272 p.Gln125Lys;ENST00000409589 p.Gln125Lys;ENST00000409329 p.Gln125Lys;ENST00000409288 p.Gln125Lys;ENST00000410023 p.Gln125Lys;ENST00000430171 p.Gln125Lys
2	108625121	C	A	MODERATE	missense_variant	SLC5A7	ENST00000264047 p.Leu366Ile;ENST00000409059 p.Leu366Ile;ENST00000540517 p.Leu261Ile
2	171573081	C	T	MODERATE	missense_variant	SP5	ENST00000375281 p.Pro122Ser
2	179634421	T	G	MODERATE	missense_variant	TTN	ENST00000589042 p.Thr2963Pro;ENST00000342992 p.Thr2963Pro;ENST00000342175 p.Thr2917Pro;ENST00000359218 p.Thr2917Pro;ENST00000460472 p.Thr2917Pro;ENST00000591111 p.Thr2963Pro;ENST00000360870 p.Thr2963Pro
2	197767461	A	T	MODERATE	missense_variant	PGAP1	ENST00000354764 p.Tyr219Asn;ENST00000409475 p.Tyr219Asn;ENST00000409188 p.Tyr177Asn
2	220357464	A	C	MODERATE	missense_variant	SPEG	ENST00000312358 p.Thr3254Pro;ENST00000412982 p.Thr101Pro
3	45266715	T	G	MODERATE	missense_variant	TMEM158	ENST00000503771 p.Thr269Pro
3	49147686	C	A	MODERATE	missense_variant	USP19	ENST00000434032 p.Arg1321Ser;ENST00000398896 p.Arg1028Ser;ENST00000398898 p.Arg1260Ser;ENST00000417901 p.Arg1323Ser;ENST00000453664 p.Arg1311Ser;ENST00000398892 p.Arg1260Ser;ENST00000398888 p.Arg1220Ser
3	50375431	T	G	MODERATE	missense_variant	RASSF1	ENST00000357043 p.Thr92Pro;ENST00000359365 p.Thr88Pro
3	52258279	A	G	MODERATE	missense_variant	TLR9	ENST00000494383 p.Ile171Thr;ENST00000597542 p.Ile42Thr;ENST00000360658 p.Ile18Thr
3	98002648	T	G	MODERATE	missense_variant	OR5H2	ENST00000355273 p.Phe306Cys
3	113524266	G	C	MODERATE	missense_variant	ATP6V1A	ENST00000273398 p.Arg552Pro;ENST00000538620 p.Arg519Pro
3	123166891	G	C	MODERATE	missense_variant	ADCY5	ENST00000462833 p.Arg168Gly
3	140409897	A	T	MODERATE	missense_variant	TRIM42	ENST00000286349 p.Met650Leu
3	191179129	A	C	MODERATE	missense_variant	PYDC2	ENST00000518817 p.Thr60Pro
4	2254185	T	G	MODERATE	missense_variant	MXD4	ENST00000337190 p.Thr87Pro
4	44626690	A	G	MODERATE	missense_variant	YIPF7	ENST00000332990 p.Val203Ala;ENST00000415895 p.Val179Ala
4	68693030	G	C	MODERATE	missense_variant	TMPRSS11D	ENST00000283916 p.Pro301Ala;ENST00000545541 p.Pro184Ala
4	79455652	G	A	MODERATE	missense_variant	FRAS1	ENST00000264895 p.Val3659Met;ENST00000512123 p.Val1887Met
4	152622540	T	C	MODERATE	missense_variant	PET112	ENST00000263985 p.Thr380Ala;ENST00000515812 p.Thr339Ala;ENST00000510720 p.Thr44Ala
4	155670224	G	T	MODERATE	missense_variant	LRAT	ENST00000336356 p.Gly210Val;ENST00000507827 p.Gly210Val
5	39288983	C	A	MODERATE	missense_variant	C9	ENST00000263408 p.Arg496Ile
5	66461615	C	G	MODERATE	missense_variant	MAST4	ENST00000404260 p.Pro2206Arg;ENST00000403625 p.Pro2203Arg;ENST00000403666 p.Pro2014Arg;ENST00000405643 p.Pro2024Arg;ENST00000261569 p.Pro2009Arg;ENST00000443808 p.Pro1259Arg
5	112176683	A	T	MODERATE	missense_variant	APC	ENST00000257430 p.Asn1798Tyr;ENST00000457016 p.Asn1798Tyr;ENST00000508376 p.Asn1798Tyr
5	131878818	T	C	MODERATE	missense_variant&splice_region_variant	IL5	ENST00000231454 p.Thr49Ala;ENST00000450655 p.Thr15Ala
5	137503739	G	A	MODERATE	missense_variant	BRD8	ENST00000254900 p.Ser224Phe;ENST00000441656 p.Ser287Phe;ENST00000418329 p.Ser292Phe;ENST00000454473 p.Ser292Phe;ENST00000230901 p.Ser297Phe;ENST00000402931 p.Ser224Phe;ENST00000411594 p.Ser297Phe;ENST00000455658 p.Ser183Phe;ENST00000453824 p.Ser112Phe
5	141247172	A	C	MODERATE	missense_variant	PCDH1	ENST00000505937 p.Val107Gly
5	149754338	C	T	MODERATE	sequence_feature	TCOF1	ENST00000451292 p.Ser414Ser;ENST00000377797 p.Ser414Ser;ENST00000445265 p.Ser337Ser;ENST00000323668 p.Ser337Ser;ENST00000439160 p.Ser414Ser;ENST00000394269 p.Ser414Ser;ENST00000427724 p.Ser414Ser;ENST00000504761 p.Ser414Ser;ENST00000513346 p.Ser414Ser
6	15512559	G	A	MODERATE	missense_variant	JARID2	ENST00000341776 p.Val1025Met;ENST00000397311 p.Val853Met
6	31916708	A	C	MODERATE	missense_variant	CFB	ENST00000456570 p.Thr882Pro;ENST00000556679 p.Thr882Pro;ENST00000477310 p.Thr731Pro;ENST00000425368 p.Thr380Pro
6	53778661	T	G	MODERATE	missense_variant	LRRC1	ENST00000370888 p.Cys334Gly
6	74491033	G	T	MODERATE	missense_variant	CD109	ENST00000287097 p.Asp652Tyr;ENST00000422508 p.Asp575Tyr;ENST00000437994 p.Asp652Tyr
6	89856290	G	T	MODERATE	missense_variant	PM20D2	ENST00000275072 p.Ala143Ser
6	123576235	C	T	MODERATE	missense_variant	TRDN	ENST00000398178 p.Val648Met;ENST00000334268 p.Val648Met
6	129786347	G	C	MODERATE	missense_variant	LAMA2	ENST00000421865 p.Gly2405Arg
6	152419923	A	G	HIGH	missense_variant;sequence_feature;structural_interaction_variant	ESR1	ENST00000206249 p.Tyr537Cys;ENST00000440973 p.Tyr537Cys;ENST00000338799 p.Tyr537Cys;ENST00000456483 p.Tyr425Cys;ENST00000443427 p.Tyr537Cys;ENST00000406599 p.Tyr276Cys
6	160229810	G	T	MODERATE	missense_variant	PNLDC1	ENST00000392167 p.Ala201Ser;ENST00000610273 p.Ala190Ser
7	1542734	G	A	MODERATE	missense_variant	INTS1	ENST00000389470 p.Ser179Phe;ENST00000404767 p.Ser51Phe
7	2969643	T	A	MODERATE	missense_variant	CARD11	ENST00000396946 p.Asn546Tyr;ENST00000355508 p.Asn18Tyr
7	20198700	G	T	MODERATE	missense_variant	MACC1	ENST00000332878 p.Asp428Glu;ENST00000400331 p.Asp428Glu;ENST00000589011 p.Asp428Glu
7	27285803	A	C	MODERATE	missense_variant	EVX1	ENST00000496902 p.His328Pro;ENST00000535619 p.His146Pro
7	57188366	C	A	MODERATE	missense_variant	ZNF479	ENST00000331162 p.Trp252Cys
7	73771749	C	A	MODERATE	missense_variant	CLIP2	ENST00000223398 p.Thr386Lys;ENST00000361545 p.Thr386Lys;ENST00000395060 p.Thr386Lys
7	94139506	A	C	MODERATE	missense_variant	CASD1	ENST00000297273 p.His37Pro;ENST00000443644 p.His37Pro;ENST00000417387 p.His37Pro
7	121651156	T	A	MODERATE	missense_variant	PTPRZ1	ENST00000393386 p.Ser686Thr;ENST00000449182 p.Ser686Thr
7	148921732	G	A	MODERATE	missense_variant	ZNF282	ENST00000262085 p.Arg670Gln
8	2048773	G	T	MODERATE	missense_variant	MYOM2	ENST00000262113 p.Asp850Tyr;ENST00000523438 p.Asp275Tyr
8	17014282	T	G	MODERATE	missense_variant;sequence_feature	ZDHHC2	ENST00000262096 p.Val17Gly
8	21560357	C	A	MODERATE	missense_variant	GFRA2	ENST00000517328 p.Ser393Ile;ENST00000524240 p.Ser393Ile;ENST00000400782 p.Ser288Ile;ENST00000518077 p.Ser260Ile;ENST00000517892 p.Ser288Ile
8	55537608	C	A	MODERATE	missense_variant	RP1	ENST00000220676 p.Ala389Glu
8	110455184	C	T	MODERATE	missense_variant	PKHD1L1	ENST00000378402 p.Ser1468Phe
9	102590845	A	C	MODERATE	missense_variant	NR4A3	ENST00000330847 p.Asp185Ala;ENST00000338488 p.Asp174Ala;ENST00000395097 p.Asp174Ala
9	113169203	T	G	MODERATE	missense_variant	SVEP1	ENST00000401783 p.Thr2893Pro;ENST00000297826 p.Thr819Pro;ENST00000374469 p.Thr2870Pro
9	113170487	T	C	MODERATE	missense_variant	SVEP1	ENST00000401783 p.Thr2465Ala;ENST00000297826 p.Thr391Ala;ENST00000374469 p.Thr2442Ala
9	135762805	T	G	MODERATE	missense_variant	C9orf9	ENST00000356311 p.Val65Gly;ENST00000372136 p.Val65Gly;ENST00000350499 p.Val65Gly
10	75158025	C	A	MODERATE	missense_variant	ANXA7	ENST00000372919 p.Gly58Val;ENST00000372921 p.Gly58Val;ENST00000394847 p.Gly58Val
10	99344524	G	T	MODERATE	missense_variant	HOGA1	ENST00000370646 p.Val22Leu;ENST00000370649 p.Val22Leu;ENST00000370647 p.Val22Leu;ENST00000555577 p.Val22Leu
11	4903466	G	A	MODERATE	missense_variant	OR51T1	ENST00000380378 p.Glu140Lys;ENST00000322049 p.Glu113Lys
11	12225829	G	T	MODERATE	missense_variant	MICAL2	ENST00000256194 p.Leu99Phe;ENST00000537344 p.Leu99Phe;ENST00000527546 p.Leu99Phe;ENST00000342902 p.Leu99Phe;ENST00000524685 p.Leu99Phe;ENST00000525119 p.Leu99Phe;ENST00000533389 p.Leu99Phe;ENST00000379612 p.Leu99Phe
11	26718732	C	A	MODERATE	missense_variant	SLC5A12	ENST00000396005 p.Cys340Phe;ENST00000527405 p.Cys152Phe;ENST00000280467 p.Cys340Phe
11	61313591	T	G	MODERATE	missense_variant	SYT7	ENST00000539008 p.Ser162Arg;ENST00000540677 p.Ser118Arg;ENST00000535826 p.Ser162Arg
11	66335541	A	C	MODERATE	missense_variant;sequence_feature	CTSF	ENST00000310325 p.Ser76Ala
11	72145289	C	T	MODERATE	missense_variant	CLPB	ENST00000294053 p.Arg77His;ENST00000538039 p.Arg77His;ENST00000340729 p.Arg77His;ENST00000535477 p.Arg77His;ENST00000535990 p.Thr46Thr
11	76751542	T	C	MODERATE	missense_variant	B3GNT6	ENST00000533140 p.Leu316Pro;ENST00000354301 p.Leu316Leu
11	92533653	T	C	MODERATE	missense_variant	FAT3	ENST00000298047 p.Tyr2492His;ENST00000409404 p.Tyr2492His;ENST00000525166 p.Tyr2342His
11	107375872	C	A	MODERATE	missense_variant	ALKBH8	ENST00000417449 p.Val506Phe;ENST00000428149 p.Val503Phe;ENST00000389568 p.Val503Phe
11	126146290	T	G	MODERATE	splice_region_variant;missense_variant&splice_region_variant	FOXRED1	ENST00000263578 p.Tyr325Asp;ENST00000442061 p.Tyr155Asp;ENST00000532125 p.Tyr311Asp
12	21028367	C	A	MODERATE	missense_variant	LST3	ENST00000540229 p.Ala309Asp;ENST00000553473 p.Ala309Asp;ENST00000261196 p.Ala309Asp;ENST00000381545 p.Ala309Asp;ENST00000544370 p.Ala133Asp
12	45795747	T	C	MODERATE	missense_variant	ANO6	ENST00000423947 p.Ile540Thr;ENST00000425752 p.Ile519Thr;ENST00000435642 p.Ile519Thr;ENST00000320560 p.Ile519Thr;ENST00000441606 p.Ile501Thr
12	56137237	A	G	MODERATE	missense_variant	GDF11	ENST00000257868 p.Glu46Gly;ENST00000546799 p.Glu18Gly
12	58149378	C	G	MODERATE	missense_variant	MARCH9	ENST00000266643 p.Arg23Gly
12	72070555	G	C	MODERATE	missense_variant	THAP2	ENST00000308086 p.Gln118His;ENST00000551488 p.Gln46His;ENST00000551238 p.Gln46His
12	106532400	T	C	MODERATE	missense_variant	NUAK1	ENST00000261402 p.Asp11Gly
12	122845698	C	A	MODERATE	missense_variant	CLIP1	ENST00000540338 p.Leu271Phe;ENST00000361654 p.Leu271Phe;ENST00000302528 p.Leu271Phe;ENST00000358808 p.Leu271Phe;ENST00000537178 p.Leu271Phe;ENST00000540304 p.Leu271Phe;ENST00000537004 p.Leu271Phe;ENST00000541108 p.Leu271Phe
13	26153950	G	T	MODERATE	missense_variant	ATP8A2	ENST00000381655 p.Leu624Phe;ENST00000255283 p.Leu584Phe;ENST00000281620 p.Leu464Phe
13	26153954	A	G	MODERATE	missense_variant	ATP8A2	ENST00000381655 p.Thr626Ala;ENST00000255283 p.Thr586Ala;ENST00000281620 p.Thr466Ala
13	31722186	T	C	MODERATE	missense_variant;sequence_feature	HSPH1	ENST00000445273 p.Lys432Glu;ENST00000380406 p.Lys389Glu;ENST00000320027 p.Lys430Glu;ENST00000380405 p.Lys430Glu;ENST00000429785 p.Lys249Glu
14	25076906	C	T	MODERATE	missense_variant	GZMH	ENST00000216338 p.Arg84Gln;ENST00000382548 p.Arg84Gln
14	72204904	C	A	MODERATE	sequence_feature	SIPA1L1
14	78174176	C	G	MODERATE	missense_variant	ALKBH1	ENST00000216489 p.Gly58Arg;ENST00000557057 p.Gly58Arg;ENST00000555100 p.Gly54Arg
14	94120117	T	G	MODERATE	missense_variant	UNC79	ENST00000553484 p.Val2099Gly;ENST00000256339 p.Val1900Gly;ENST00000555664 p.Val2038Gly;ENST00000393151 p.Val2077Gly
14	100111713	A	C	MODERATE	missense_variant	HHIPL1	ENST00000330710 p.Thr57Pro;ENST00000357223 p.Thr57Pro
14	103593675	G	T	MODERATE	missense_variant	TNFAIP2	ENST00000333007 p.Trp190Leu;ENST00000560869 p.Trp190Leu
15	56164634	T	G	MODERATE	missense_variant	NEDD4	ENST00000508342 p.Asp547Ala;ENST00000508871 p.Asp137Ala;ENST00000435532 p.Asp128Ala;ENST00000506154 p.Asp547Ala
15	63433525	G	A	MODERATE	missense_variant	LACTB	ENST00000261893 p.Val389Met
15	83335606	G	T	MODERATE	missense_variant	AP3B2	ENST00000535359 p.Thr582Asn;ENST00000261722 p.Thr582Asn;ENST00000535348 p.Thr550Asn
16	840633	A	C	MODERATE	missense_variant	CHTF18	ENST00000569270 p.His60Pro;ENST00000317063 p.Ala482Ala;ENST00000262315 p.Ala287Ala;ENST00000455171 p.Ala315Ala;ENST00000440239 p.Ala288Ala;ENST00000426047 p.Ala182Ala
16	1433876	T	C	MODERATE	missense_variant	UNKL	ENST00000397462 p.Glu640Gly
16	1574650	T	G	MODERATE	missense_variant	IFT140	ENST00000426508 p.His1015Pro;ENST00000361339 p.His209Pro
16	3820968	G	A	MODERATE	missense_variant	CREBBP	ENST00000262367 p.Ala828Val;ENST00000382070 p.Ala790Val
16	5078225	A	C	MODERATE	sequence_feature	NAGPA
16	23718102	T	G	MODERATE	missense_variant	ERN2	ENST00000256797 p.Thr202Pro;ENST00000457008 p.Thr154Pro
16	24801354	T	C	MODERATE	missense_variant	TNRC6A	ENST00000395799 p.Leu464Ser;ENST00000315183 p.Leu464Ser
16	30456984	C	G	MODERATE	missense_variant	SEPHS2	ENST00000478753 p.Gly22Ala;ENST00000542752 p.Gly22Ala;ENST00000500504 p.Gly22Ala
16	31129052	T	G	MODERATE	missense_variant	KAT8	ENST00000448516 p.Val17Gly;ENST00000543774 p.Val17Gly;ENST00000219797 p.Val17Gly
16	67327788	T	G	MODERATE	missense_variant	KCTD19	ENST00000304372 p.Asp626Ala
16	89346906	T	G	MODERATE	missense_variant	ANKRD11	ENST00000301030 p.Tyr2015Ser;ENST00000378330 p.Tyr2015Ser
17	15531937	C	A	MODERATE	missense_variant	TRIM16	ENST00000336708 p.Ala563Ser;ENST00000577886 p.Ala347Ser;ENST00000416464 p.Ala433Ser;ENST00000578237 p.Ala563Ser
17	21730982	C	G	MODERATE	missense_variant	UBBP4	ENST00000578713 p.Pro95Arg;ENST00000581769 p.Pro95Arg;ENST00000584755 p.Pro95Arg;ENST00000583708 p.Pro19Ala;ENST00000584398 p.Pro19Ala
17	42337269	C	A	HIGH	missense_variant;sequence_feature;structural_interaction_variant	SLC4A1	ENST00000262418 p.Val173Leu
17	76235876	C	A	MODERATE	missense_variant	TMEM235	ENST00000421688 p.Pro336Thr
17	79254478	A	C	MODERATE	missense_variant	SLC38A10	ENST00000374759 p.Val186Gly;ENST00000288439 p.Val186Gly;ENST00000543204 p.Val44Gly
19	5587279	T	G	MODERATE	missense_variant	SAFB2	ENST00000252542 p.Tyr946Ser
19	9068140	C	A	MODERATE	missense_variant	MUC16	ENST00000397910 p.Gly6436Cys
19	11728592	G	T	MODERATE	missense_variant	ZNF627	ENST00000361113 p.Gly425Val
19	39321759	C	G	MODERATE	missense_variant	ECH1	ENST00000221418 p.Arg103Pro;ENST00000594769 p.Arg272Pro;ENST00000601778 p.Arg99Pro;ENST00000595470 p.Arg103Pro;ENST00000601094 p.Arg23Pro;ENST00000597205 p.Arg42Pro
19	41133206	A	C	MODERATE	missense_variant	LTBP4	ENST00000308370 p.Thr1504Pro;ENST00000204005 p.Thr1467Pro;ENST00000545697 p.Thr872Pro;ENST00000396819 p.Thr1437Pro;ENST00000601032 p.Thr650Pro
19	42596244	C	A	MODERATE	missense_variant	POU2F2	ENST00000560804 p.Leu461Phe;ENST00000389341 p.Leu443Phe;ENST00000342301 p.Leu459Phe;ENST00000533720 p.Leu443Phe;ENST00000526816 p.Leu459Phe;ENST00000529067 p.Cys398Phe;ENST00000560398 p.Leu465Phe;ENST00000560558 p.Leu404Phe;ENST00000529952 p.Leu459Phe
19	46145700	G	C	MODERATE	missense_variant	C19orf83	ENST00000593161 p.Ala81Pro
19	47259734	G	C	MODERATE	missense_variant	FKRP	ENST00000318584 p.Glu343Gln;ENST00000391909 p.Glu343Gln
19	55953906	T	G	MODERATE	missense_variant	SHISA7	ENST00000376325 p.Thr109Pro
19	58265258	C	T	MODERATE	missense_variant	ZNF776	ENST00000317178 p.His254Tyr
19	59028629	T	G	MODERATE	missense_variant	ZBTB45	ENST00000354590 p.Thr138Pro;ENST00000594051 p.Thr138Pro;ENST00000600990 p.Thr138Pro
19	59061845	G	C	MODERATE	missense_variant	TRIM28	ENST00000253024 p.Glu811Asp;ENST00000341753 p.Glu729Asp;ENST00000597136 p.Glu436Asp
19	59063074	G	A	MODERATE	missense_variant	CHMP2A	ENST00000600006 p.Ala208Val;ENST00000600118 p.Ala204Val;ENST00000601220 p.Ala204Val;ENST00000312547 p.Ala204Val
20	1895772	T	G	MODERATE	missense_variant	SIRPA	ENST00000400068 p.Val36Gly;ENST00000356025 p.Val36Gly;ENST00000358771 p.Val36Gly
21	30969925	A	G	MODERATE	missense_variant	BACH1	ENST00000422809 p.Met183Val;ENST00000468059 p.Gly120Gly
22	37456911	G	A	MODERATE	missense_variant	KCTD17	ENST00000403888 p.Glu228Lys;ENST00000402077 p.Glu228Lys
X	79964951	C	A	MODERATE	missense_variant	BRWD3	ENST00000373275 p.Gln817His
X	125685607	C	G	MODERATE	missense_variant	DCAF12L1	ENST00000371126 p.Val329Leu
X	154250755	A	T	MODERATE	missense_variant	F8	ENST00000360256 p.Tyr25Asn;ENST00000453950 p.Tyr19Asn
MT	13826	G	A	MODERATE	missense_variant	MT-ND5	ENST00000361567 p.Gly497Glu
MT	14033	T	C	MODERATE	missense_variant	MT-ND5	ENST00000361567 p.Ile566Thr
2	152316610	G	T	HIGH	stop_gained	RIF1	ENST00000243326 p.Glu1018*;ENST00000444746 p.Glu1018*;ENST00000453091 p.Glu1018*;ENST00000428287 p.Glu1018*;ENST00000430328 p.Glu1018*
3	122437333	G	A	HIGH	stop_gained	PARP14	ENST00000474629 p.Trp1445*;ENST00000460683 p.Trp1286*
3	150845678	C	T	HIGH	stop_gained	MED12L	ENST00000474524 p.Arg155*;ENST00000309237 p.Arg155*;ENST00000422248 p.Arg155*;ENST00000273432 p.Arg155*
7	27147490	T	G	HIGH	splice_donor_variant&intron_variant	HOXA-AS2
9	125797469	C	A	HIGH	stop_gained	GPR21	ENST00000373642 p.Cys208*
16	22320827	G	A	HIGH	splice_donor_variant&intron_variant	POLR3E	ENST00000299853 p.Arg120Arg;ENST00000564209 p.Arg120Arg;ENST00000565358 p.Arg126Arg;ENST00000418581 p.Arg84Arg;ENST00000359210 p.Arg120Arg;ENST00000563024 p.Arg84Arg;ENST00000565551 p.Arg52Arg
17	1386153	A	C	HIGH	splice_donor_variant&intron_variant	MYO1C
19	51014372	A	C	HIGH	splice_donor_variant&intron_variant	JOSD2
19	51893760	G	A	HIGH	stop_gained	C19orf84	ENST00000574814 p.Gln3*
3	39188102	A	AGAG	MODERATE	disruptive_inframe_insertion	CSRNP1	ENST00000273153 p.Ser24dup;ENST00000514182 p.Ser24dup
15	75130514	CCTCCGG	C	HIGH	disruptive_inframe_deletion;sequence_feature;splice_acceptor_variant&splice_region_variant&intron_variant	ULK3	ENST00000568667 p.Arg432_Arg433del;ENST00000440863 p.Arg421_Arg422del;ENST00000569437 p.Arg421_Arg422del
1	152636671	C	CA	HIGH	frameshift_variant	LCE2D	ENST00000368784 p.Cys32fs
1	157667044	TG	T	HIGH	frameshift_variant	FCRL3	ENST00000368186 p.Arg244fs;ENST00000492769 p.Arg244fs;ENST00000485028 p.Arg244fs;ENST00000368184 p.Arg244fs;ENST00000496769 p.Arg244fs
3	49147685	G	GTC	HIGH	frameshift_variant	USP19	ENST00000434032 p.Pro1322fs;ENST00000398896 p.Pro1029fs;ENST00000398898 p.Pro1261fs;ENST00000417901 p.Pro1324fs;ENST00000453664 p.Pro1312fs;ENST00000398892 p.Pro1261fs;ENST00000398888 p.Pro1221fs
3	49147691	CCACAG	C	HIGH	frameshift_variant	USP19	ENST00000434032 p.Pro1318fs;ENST00000398896 p.Pro1025fs;ENST00000398898 p.Pro1257fs;ENST00000417901 p.Pro1320fs;ENST00000453664 p.Pro1308fs;ENST00000398892 p.Pro1257fs;ENST00000398888 p.Pro1217fs
7	39990419	TC	T	HIGH	frameshift_variant	CDK13	ENST00000181839 p.Leu61fs;ENST00000340829 p.Leu61fs
7	141750553	AT	A	HIGH	frameshift_variant	MGAM	ENST00000475668 p.Phe899fs;ENST00000549489 p.Phe899fs

## Sheet: SUM44-LTED
Supplementary Data 1. Whole exome sequencing showing differences between wt-MCF7, wt-SUM44 and their LTED derivatives. Analysis of SUM44-LTED versus wt-SUM44
Chromosome	Position	REF	VARIANT	IMPACT	TYPE	GENE	AA change
1	17601245	C	G	MODERATE	missense_variant	PADI3	ENST00000375460 p.Pro424Arg
1	168200779	A	T	MODERATE	missense_variant	SFT2D2	ENST00000271375 p.Ser31Cys;ENST00000367829 p.Ser31Cys;ENST00000367825 p.Ser31Cys
2	74588640	G	A	MODERATE	missense_variant	RP11-287D1.3	ENST00000451608 p.Arg188Cys;ENST00000361874 p.Arg1275Cys;ENST00000394003 p.Arg1268Cys;ENST00000407639 p.Arg1141Cys;ENST00000409438 p.Arg1136Cys;ENST00000409240 p.Arg1233Cys;ENST00000409868 p.Arg1253Cys;ENST00000409567 p.Arg1250Cys
2	74834247	T	C	MODERATE	missense_variant	M1AP	ENST00000290536 p.Glu177Gly;ENST00000409585 p.Glu177Gly;ENST00000536235 p.Glu177Gly
3	195509378	G	C	MODERATE	missense_variant	MUC4	ENST00000463781 p.Leu3025Val;ENST00000478156 p.Leu3025Val;ENST00000462323 p.Leu3025Val;ENST00000466475 p.Leu3025Val;ENST00000470451 p.Leu3025Val;ENST00000475231 p.Leu3025Val;ENST00000477086 p.Leu3025Val;ENST00000477756 p.Leu3025Val;ENST00000479406 p.Leu3025Val;ENST00000480843 p.Leu3025Val
4	134084257	G	T	MODERATE	missense_variant	PCDH10	ENST00000264360 p.Val975Phe
4	169799212	C	T	MODERATE	missense_variant;sequence_feature	PALLD	ENST00000335742 p.Thr386Met;ENST00000507735 p.Thr57Met
6	26043581	A	T	MODERATE	missense_variant	HIST1H2BB	ENST00000357905 p.Leu102Gln
6	85447116	A	G	MODERATE	missense_variant	TBX18	ENST00000369663 p.Ser371Pro
6	152419923	A	C	HIGH	missense_variant;sequence_feature;structural_interaction_variant	ESR1	ENST00000206249 p.Tyr537Ser;ENST00000440973 p.Tyr537Ser;ENST00000338799 p.Tyr537Ser;ENST00000456483 p.Tyr425Ser;ENST00000443427 p.Tyr537Ser;ENST00000406599 p.Tyr276Ser
6	167754192	G	C	MODERATE	missense_variant	TTLL2	ENST00000239587 p.Leu268Phe;ENST00000515138 p.Leu268Phe
9	33385750	C	T	MODERATE	missense_variant	AQP7	ENST00000297988 p.Gly214Arg;ENST00000537089 p.Gly122Arg;ENST00000447660 p.Gly82Arg;ENST00000379507 p.Gly213Arg;ENST00000377425 p.Gly157Arg;ENST00000439678 p.Gly122Arg;ENST00000379506 p.Gly213Arg;ENST00000539936 p.Gly214Arg;ENST00000541274 p.Arg82Gln;ENST00000379503 p.Gly150Arg
11	5530496	A	G	MODERATE	missense_variant	UBQLN3	ENST00000311659 p.Met98Thr;ENST00000445998 p.Met98Thr
11	71507261	A	G	MODERATE	missense_variant	FAM86C1	ENST00000528685 p.Thr120Ala
11	123894021	A	G	MODERATE	missense_variant	OR10G9	ENST00000375024 p.Tyr101Cys
14	102323110	G	A	MODERATE	missense_variant	PPP2R5C	ENST00000422945 p.Ser92Asn;ENST00000328724 p.Ser116Asn;ENST00000557268 p.Ser90Asn;ENST00000350249 p.Ser61Asn;ENST00000557621 p.Ser61Asn;ENST00000445439 p.Ser61Asn;ENST00000334743 p.Ser61Asn;ENST00000557095 p.Ser61Asn
15	23685619	A	G	MODERATE	missense_variant	GOLGA6L2	ENST00000567107 p.Val668Ala
15	40581501	A	T	MODERATE	missense_variant	PLCB2	ENST00000260402 p.Leu1109Gln;ENST00000559671 p.Leu71Gln;ENST00000557821 p.Leu1105Gln;ENST00000456256 p.Leu1094Gln
16	21999978	C	T	MODERATE	missense_variant	PDZD9	ENST00000424898 p.Glu116Lys;ENST00000537222 p.Glu56Lys;ENST00000286143 p.Glu54Lys
19	54745682	C	T	MODERATE	missense_variant	LILRA6	ENST00000270464 p.Arg143Gln;ENST00000440558 p.Arg143Gln;ENST00000391735 p.Arg143Gln;ENST00000419410 p.Arg143Gln;ENST00000430421 p.Arg143Gln;ENST00000396365 p.Arg143Gln;ENST00000245621 p.Arg143Gln
21	43549863	C	G	MODERATE	missense_variant	UMODL1	ENST00000408989 p.Ser1372Cys;ENST00000400427 p.Ser1300Cys;ENST00000400424 p.Ser1172Cys;ENST00000408910 p.Ser1244Cys
X	57618845	G	A	MODERATE	missense_variant	ZXDB	ENST00000374888 p.Glu122Lys
X	75649461	G	C	MODERATE	missense_variant	MAGEE1	ENST00000361470 p.Val380Leu
