# Supplementary material for: Discovery of naturally occurring ESR1 mutations in breast cancer cell lines modelling endocrine resistance
Source: Nat Commun. 2017 Nov 30;8:1865. doi: 10.1038/s41467-017-01864-y (PMC5709387; doi:10.1038/s41467-017-01864-y)
Supplement: Supplementary file 4 — Supplementary Data 2 [file 41467_2017_1864_MOESM4_ESM.xlsx]

## Sheet: overlap
Supplementary Data 2. Hallmark pathways identified from the integration of ChIP-seq and RNA-seq data from SUM44-LTED and wt-MCF7Y537S
Overlap Results
Collection(s):	H
# overlaps shown:	44
# genesets in collections:	50
# genes in comparison (n):	884
# genes in universe (N):	45956
Gene Set Name	# Genes in Gene Set (K)	Description	# Genes in Overlap (k)	k/K	p-value	FDR q-value
HALLMARK_ESTROGEN_RESPONSE_EARLY	200	Genes defining early response to estrogen.	73	0.365	1.71e-72	8.56e-71
HALLMARK_ESTROGEN_RESPONSE_LATE	200	Genes defining late response to estrogen.	52	0.26	3.55e-43	8.87e-42
HALLMARK_TNFA_SIGNALING_VIA_NFKB	200	Genes regulated by NF-kB in response to TNF [GeneID=7124].	38	0.19	1.84e-26	3.07e-25
HALLMARK_UV_RESPONSE_DN	144	Genes down-regulated in response to ultraviolet (UV) radiation.	31	0.2153	1.48e-23	1.85e-22
HALLMARK_ANDROGEN_RESPONSE	101	Genes defining response to androgens.	24	0.2376	1.25e-19	1.25e-18
HALLMARK_EPITHELIAL_MESENCHYMAL_TRANSITION	200	Genes defining epithelial-mesenchymal transition, as in wound healing, fibrosis and metastasis.	30	0.15	3.83e-18	3.19e-17
HALLMARK_MITOTIC_SPINDLE	200	Genes important for mitotic spindle assembly.	27	0.135	2.69e-15	1.92e-14
HALLMARK_APOPTOSIS	161	Genes mediating programmed cell death (apoptosis) by activation of caspases.	24	0.1491	9.85e-15	6.16e-14
HALLMARK_HYPOXIA	200	Genes up-regulated in response to low oxygen levels (hypoxia).	25	0.125	1.71e-13	9.52e-13
HALLMARK_CHOLESTEROL_HOMEOSTASIS	74	Genes involved in cholesterol homeostasis.	16	0.2162	7.31e-13	3.66e-12
HALLMARK_MTORC1_SIGNALING	200	Genes up-regulated through activation of mTORC1 complex.	23	0.115	9.12e-12	3.8e-11
HALLMARK_P53_PATHWAY	200	Genes involved in p53 pathways and networks.	23	0.115	9.12e-12	3.8e-11
HALLMARK_IL2_STAT5_SIGNALING	200	Genes up-regulated by STAT5 in response to IL2 stimulation.	22	0.11	6.19e-11	2.38e-10
HALLMARK_G2M_CHECKPOINT	200	Genes involved in the G2/M checkpoint, as in progression through the cell division cycle.	21	0.105	3.99e-10	1.25e-09
HALLMARK_GLYCOLYSIS	200	Genes encoding proteins involved in glycolysis and gluconeogenesis.	21	0.105	3.99e-10	1.25e-09
HALLMARK_XENOBIOTIC_METABOLISM	200	Genes encoding proteins involved in processing of drugs and other xenobiotics.	21	0.105	3.99e-10	1.25e-09
HALLMARK_HEDGEHOG_SIGNALING	36	Genes up-regulated by activation of hedgehog signaling.	10	0.2778	1.07e-09	3.14e-09
HALLMARK_FATTY_ACID_METABOLISM	158	Genes encoding proteins involved in metabolism of fatty acids.	18	0.1139	1.9e-09	5.28e-09
HALLMARK_INFLAMMATORY_RESPONSE	200	Genes defining inflammatory response.	19	0.095	1.42e-08	3.54e-08
HALLMARK_KRAS_SIGNALING_UP	200	Genes up-regulated by KRAS activation.	19	0.095	1.42e-08	3.54e-08
HALLMARK_TGF_BETA_SIGNALING	54	Genes up-regulated in response to TGFB1 [GeneID=7040].	10	0.1852	7.34e-08	1.75e-07
HALLMARK_UV_RESPONSE_UP	158	Genes up-regulated in response to ultraviolet (UV) radiation.	16	0.1013	7.97e-08	1.81e-07
HALLMARK_COMPLEMENT	200	Genes encoding components of the complement system, which is part of the innate immune system.	17	0.085	4.01e-07	8.71e-07
HALLMARK_PI3K_AKT_MTOR_SIGNALING	105	Genes up-regulated by activation of the PI3K/AKT/mTOR pathway.	12	0.1143	9.06e-07	1.89e-06
HALLMARK_WNT_BETA_CATENIN_SIGNALING	42	Genes up-regulated by activation of WNT signaling through accumulation of beta catenin CTNNB1 [GeneID=1499].	8	0.1905	1.2e-06	2.4e-06
HALLMARK_ADIPOGENESIS	200	Genes up-regulated during adipocyte differentiation (adipogenesis).	16	0.08	1.94e-06	3.74e-06
HALLMARK_COAGULATION	138	Genes encoding components of blood coagulation system; also up-regulated in platelets.	13	0.0942	2.93e-06	5.43e-06
HALLMARK_PEROXISOME	104	Genes encoding components of peroxisome.	11	0.1058	5.51e-06	9.84e-06
HALLMARK_E2F_TARGETS	200	Genes encoding cell cycle related targets of E2F transcription factors.	15	0.075	8.84e-06	1.47e-05
HALLMARK_MYC_TARGETS_V1	200	A subgroup of genes regulated by MYC - version 1 (v1).	15	0.075	8.84e-06	1.47e-05
HALLMARK_UNFOLDED_PROTEIN_RESPONSE	113	Genes up-regulated during unfolded protein response, a cellular stress response related to the endoplasmic reticulum.	11	0.0973	1.23e-05	1.98e-05
HALLMARK_NOTCH_SIGNALING	32	Genes up-regulated by activation of Notch signaling.	6	0.1875	2.94e-05	4.6e-05
HALLMARK_INTERFERON_GAMMA_RESPONSE	200	Genes up-regulated in response to IFNG [GeneID=3458].	14	0.07	3.75e-05	5.52e-05
HALLMARK_MYOGENESIS	200	Genes involved in development of skeletal muscle (myogenesis).	14	0.07	3.75e-05	5.52e-05
HALLMARK_REACTIVE_OXIGEN_SPECIES_PATHWAY	49	Genes up-regulated by reactive oxigen species (ROS).	7	0.1429	4.05e-05	5.78e-05
HALLMARK_ANGIOGENESIS	36	Genes up-regulated during formation of blood vessels (angiogenesis).	6	0.1667	5.93e-05	8.23e-05
HALLMARK_APICAL_JUNCTION	200	Genes encoding components of apical junction complex.	13	0.065	0.000148	0.0002
HALLMARK_APICAL_SURFACE	44	Genes encoding proteins over-represented on the apical surface of epithelial cells, e.g., important for cell polarity (apical area).	6	0.1364	0.000189	0.000248
HALLMARK_IL6_JAK_STAT3_SIGNALING	87	Genes up-regulated by IL6 [GeneID=3569] via STAT3 [GeneID=6774], e.g., during acute phase response.	7	0.0805	0.00147	0.00188
HALLMARK_HEME_METABOLISM	200	Genes involved in metabolism of heme (a cofactor consisting of iron and porphyrin) and erythroblast differentiation.	10	0.05	0.00565	0.00689
HALLMARK_KRAS_SIGNALING_DN	200	Genes down-regulated by KRAS activation.	10	0.05	0.00565	0.00689
HALLMARK_OXIDATIVE_PHOSPHORYLATION	200	Genes encoding proteins involved in oxidative phosphorylation.	9	0.045	0.0159	0.019
HALLMARK_MYC_TARGETS_V2	58	A subgroup of genes regulated by MYC - version 2 (v2).	4	0.069	0.0254	0.0296
HALLMARK_ALLOGRAFT_REJECTION	200	Genes up-regulated during transplant rejection.	8	0.04	0.0406	0.0461
Gene/Gene Set Overlap Matrix
Entrez Gene Id	Gene Symbol	Gene Description	HALLMARK_ESTROGEN_RESPONSE_EARLY	HALLMARK_ESTROGEN_RESPONSE_LATE	HALLMARK_TNFA_SIGNALING_VIA_NFKB	HALLMARK_UV_RESPONSE_DN	HALLMARK_ANDROGEN_RESPONSE	HALLMARK_EPITHELIAL_MESENCHYMAL_TRANSITION	HALLMARK_MITOTIC_SPINDLE	HALLMARK_APOPTOSIS	HALLMARK_HYPOXIA	HALLMARK_CHOLESTEROL_HOMEOSTASIS	HALLMARK_MTORC1_SIGNALING	HALLMARK_P53_PATHWAY	HALLMARK_IL2_STAT5_SIGNALING	HALLMARK_G2M_CHECKPOINT	HALLMARK_GLYCOLYSIS	HALLMARK_XENOBIOTIC_METABOLISM	HALLMARK_HEDGEHOG_SIGNALING	HALLMARK_FATTY_ACID_METABOLISM	HALLMARK_INFLAMMATORY_RESPONSE	HALLMARK_KRAS_SIGNALING_UP	HALLMARK_TGF_BETA_SIGNALING	HALLMARK_UV_RESPONSE_UP	HALLMARK_COMPLEMENT	HALLMARK_PI3K_AKT_MTOR_SIGNALING	HALLMARK_WNT_BETA_CATENIN_SIGNALING	HALLMARK_ADIPOGENESIS	HALLMARK_COAGULATION	HALLMARK_PEROXISOME	HALLMARK_E2F_TARGETS	HALLMARK_MYC_TARGETS_V1	HALLMARK_UNFOLDED_PROTEIN_RESPONSE	HALLMARK_NOTCH_SIGNALING	HALLMARK_INTERFERON_GAMMA_RESPONSE	HALLMARK_MYOGENESIS	HALLMARK_REACTIVE_OXIGEN_SPECIES_PATHWAY	HALLMARK_ANGIOGENESIS	HALLMARK_APICAL_JUNCTION	HALLMARK_APICAL_SURFACE	HALLMARK_IL6_JAK_STAT3_SIGNALING	HALLMARK_HEME_METABOLISM	HALLMARK_KRAS_SIGNALING_DN	HALLMARK_OXIDATIVE_PHOSPHORYLATION	HALLMARK_MYC_TARGETS_V2	HALLMARK_ALLOGRAFT_REJECTION
374	AREG	amphiregulin	HALLMARK_ESTROGEN_RESPONSE_EARLY	HALLMARK_ESTROGEN_RESPONSE_LATE	HALLMARK_TNFA_SIGNALING_VIA_NFKB			HALLMARK_EPITHELIAL_MESENCHYMAL_TRANSITION
1960	EGR3	early growth response 3	HALLMARK_ESTROGEN_RESPONSE_EARLY	HALLMARK_ESTROGEN_RESPONSE_LATE	HALLMARK_TNFA_SIGNALING_VIA_NFKB					HALLMARK_APOPTOSIS
2353	FOS	FBJ murine osteosarcoma viral oncogene homolog	HALLMARK_ESTROGEN_RESPONSE_EARLY	HALLMARK_ESTROGEN_RESPONSE_LATE	HALLMARK_TNFA_SIGNALING_VIA_NFKB						HALLMARK_HYPOXIA			HALLMARK_P53_PATHWAY										HALLMARK_UV_RESPONSE_UP
9314	KLF4	Kruppel-like factor 4 (gut)	HALLMARK_ESTROGEN_RESPONSE_EARLY	HALLMARK_ESTROGEN_RESPONSE_LATE	HALLMARK_TNFA_SIGNALING_VIA_NFKB									HALLMARK_P53_PATHWAY								HALLMARK_KRAS_SIGNALING_UP
3572	IL6ST	interleukin 6 signal transducer (gp130, oncostatin M receptor)	HALLMARK_ESTROGEN_RESPONSE_EARLY	HALLMARK_ESTROGEN_RESPONSE_LATE	HALLMARK_TNFA_SIGNALING_VIA_NFKB																			HALLMARK_UV_RESPONSE_UP																	HALLMARK_IL6_JAK_STAT3_SIGNALING
60481	ELOVL5	ELOVL fatty acid elongase 5	HALLMARK_ESTROGEN_RESPONSE_EARLY	HALLMARK_ESTROGEN_RESPONSE_LATE			HALLMARK_ANDROGEN_RESPONSE						HALLMARK_MTORC1_SIGNALING					HALLMARK_XENOBIOTIC_METABOLISM		HALLMARK_FATTY_ACID_METABOLISM										HALLMARK_PEROXISOME
11057	ABHD2	abhydrolase domain containing 2	HALLMARK_ESTROGEN_RESPONSE_EARLY	HALLMARK_ESTROGEN_RESPONSE_LATE			HALLMARK_ANDROGEN_RESPONSE
3487	IGFBP4	insulin-like growth factor binding protein 4	HALLMARK_ESTROGEN_RESPONSE_EARLY	HALLMARK_ESTROGEN_RESPONSE_LATE				HALLMARK_EPITHELIAL_MESENCHYMAL_TRANSITION										HALLMARK_XENOBIOTIC_METABOLISM
7074	TIAM1	T-cell lymphoma invasion and metastasis 1	HALLMARK_ESTROGEN_RESPONSE_EARLY	HALLMARK_ESTROGEN_RESPONSE_LATE					HALLMARK_MITOTIC_SPINDLE						HALLMARK_IL2_STAT5_SIGNALING											HALLMARK_PI3K_AKT_MTOR_SIGNALING
2317	FLNB	filamin B, beta	HALLMARK_ESTROGEN_RESPONSE_EARLY	HALLMARK_ESTROGEN_RESPONSE_LATE					HALLMARK_MITOTIC_SPINDLE
596	BCL2	B-cell CLL/lymphoma 2	HALLMARK_ESTROGEN_RESPONSE_EARLY	HALLMARK_ESTROGEN_RESPONSE_LATE							HALLMARK_HYPOXIA				HALLMARK_IL2_STAT5_SIGNALING
8839	WISP2	WNT1 inducible signaling pathway protein 2	HALLMARK_ESTROGEN_RESPONSE_EARLY	HALLMARK_ESTROGEN_RESPONSE_LATE							HALLMARK_HYPOXIA
1717	DHCR7	7-dehydrocholesterol reductase	HALLMARK_ESTROGEN_RESPONSE_EARLY	HALLMARK_ESTROGEN_RESPONSE_LATE								HALLMARK_CHOLESTEROL_HOMEOSTASIS	HALLMARK_MTORC1_SIGNALING															HALLMARK_ADIPOGENESIS
2222	FDFT1	farnesyl-diphosphate farnesyltransferase 1	HALLMARK_ESTROGEN_RESPONSE_EARLY	HALLMARK_ESTROGEN_RESPONSE_LATE								HALLMARK_CHOLESTEROL_HOMEOSTASIS
7494	XBP1	X-box binding protein 1	HALLMARK_ESTROGEN_RESPONSE_EARLY	HALLMARK_ESTROGEN_RESPONSE_LATE									HALLMARK_MTORC1_SIGNALING		HALLMARK_IL2_STAT5_SIGNALING																		HALLMARK_UNFOLDED_PROTEIN_RESPONSE
6509	SLC1A4	solute carrier family 1 (glutamate/neutral amino acid transporter), member 4	HALLMARK_ESTROGEN_RESPONSE_EARLY	HALLMARK_ESTROGEN_RESPONSE_LATE									HALLMARK_MTORC1_SIGNALING																				HALLMARK_UNFOLDED_PROTEIN_RESPONSE
9368	SLC9A3R1	solute carrier family 9 (sodium/hydrogen exchanger), member 3 regulator 1	HALLMARK_ESTROGEN_RESPONSE_EARLY	HALLMARK_ESTROGEN_RESPONSE_LATE									HALLMARK_MTORC1_SIGNALING
10140	TOB1	transducer of ERBB2, 1	HALLMARK_ESTROGEN_RESPONSE_EARLY	HALLMARK_ESTROGEN_RESPONSE_LATE										HALLMARK_P53_PATHWAY														HALLMARK_ADIPOGENESIS
7164	TPD52L1	tumor protein D52-like 1	HALLMARK_ESTROGEN_RESPONSE_EARLY	HALLMARK_ESTROGEN_RESPONSE_LATE										HALLMARK_P53_PATHWAY																						HALLMARK_MYOGENESIS
6584	SLC22A5	solute carrier family 22 (organic cation/carnitine transporter), member 5	HALLMARK_ESTROGEN_RESPONSE_EARLY	HALLMARK_ESTROGEN_RESPONSE_LATE																HALLMARK_FATTY_ACID_METABOLISM
11031	RAB31	RAB31, member RAS oncogene family	HALLMARK_ESTROGEN_RESPONSE_EARLY	HALLMARK_ESTROGEN_RESPONSE_LATE																			HALLMARK_TGF_BETA_SIGNALING
5979	RET	ret proto-oncogene	HALLMARK_ESTROGEN_RESPONSE_EARLY	HALLMARK_ESTROGEN_RESPONSE_LATE																				HALLMARK_UV_RESPONSE_UP
26353	HSPB8	heat shock 22kDa protein 8	HALLMARK_ESTROGEN_RESPONSE_EARLY	HALLMARK_ESTROGEN_RESPONSE_LATE																								HALLMARK_ADIPOGENESIS								HALLMARK_MYOGENESIS
11098	PRSS23	protease, serine, 23	HALLMARK_ESTROGEN_RESPONSE_EARLY	HALLMARK_ESTROGEN_RESPONSE_LATE																									HALLMARK_COAGULATION
7466	WFS1	Wolfram syndrome 1 (wolframin)	HALLMARK_ESTROGEN_RESPONSE_EARLY	HALLMARK_ESTROGEN_RESPONSE_LATE																													HALLMARK_UNFOLDED_PROTEIN_RESPONSE
1952	CELSR2	cadherin, EGF LAG seven-pass G-type receptor 2 (flamingo homolog, Drosophila)	HALLMARK_ESTROGEN_RESPONSE_EARLY	HALLMARK_ESTROGEN_RESPONSE_LATE																																							HALLMARK_KRAS_SIGNALING_DN
26509	MYOF	myoferlin	HALLMARK_ESTROGEN_RESPONSE_EARLY	HALLMARK_ESTROGEN_RESPONSE_LATE
3705	ITPK1	inositol-tetrakisphosphate 1-kinase	HALLMARK_ESTROGEN_RESPONSE_EARLY	HALLMARK_ESTROGEN_RESPONSE_LATE
399665	FAM102A	family with sequence similarity 102, member A	HALLMARK_ESTROGEN_RESPONSE_EARLY	HALLMARK_ESTROGEN_RESPONSE_LATE
4137	MAPT	microtubule-associated protein tau	HALLMARK_ESTROGEN_RESPONSE_EARLY	HALLMARK_ESTROGEN_RESPONSE_LATE
4602	MYB	v-myb myeloblastosis viral oncogene homolog (avian)	HALLMARK_ESTROGEN_RESPONSE_EARLY	HALLMARK_ESTROGEN_RESPONSE_LATE
5241	PGR	progesterone receptor	HALLMARK_ESTROGEN_RESPONSE_EARLY	HALLMARK_ESTROGEN_RESPONSE_LATE
56603	CYP26B1	cytochrome P450, family 26, subfamily B, polypeptide 1	HALLMARK_ESTROGEN_RESPONSE_EARLY	HALLMARK_ESTROGEN_RESPONSE_LATE
56994	CHPT1	choline phosphotransferase 1	HALLMARK_ESTROGEN_RESPONSE_EARLY	HALLMARK_ESTROGEN_RESPONSE_LATE
5932	RBBP8	retinoblastoma binding protein 8	HALLMARK_ESTROGEN_RESPONSE_EARLY	HALLMARK_ESTROGEN_RESPONSE_LATE
64699	TMPRSS3	transmembrane protease, serine 3	HALLMARK_ESTROGEN_RESPONSE_EARLY	HALLMARK_ESTROGEN_RESPONSE_LATE
6990	DYNLT3	dynein, light chain, Tctex-type 3	HALLMARK_ESTROGEN_RESPONSE_EARLY	HALLMARK_ESTROGEN_RESPONSE_LATE
7031	TFF1	trefoil factor 1	HALLMARK_ESTROGEN_RESPONSE_EARLY	HALLMARK_ESTROGEN_RESPONSE_LATE
8204	NRIP1	nuclear receptor interacting protein 1	HALLMARK_ESTROGEN_RESPONSE_EARLY	HALLMARK_ESTROGEN_RESPONSE_LATE
8645	KCNK5	potassium channel, subfamily K, member 5	HALLMARK_ESTROGEN_RESPONSE_EARLY	HALLMARK_ESTROGEN_RESPONSE_LATE
4609	MYC	v-myc myelocytomatosis viral oncogene homolog (avian)	HALLMARK_ESTROGEN_RESPONSE_EARLY		HALLMARK_TNFA_SIGNALING_VIA_NFKB	HALLMARK_UV_RESPONSE_DN									HALLMARK_IL2_STAT5_SIGNALING	HALLMARK_G2M_CHECKPOINT					HALLMARK_INFLAMMATORY_RESPONSE						HALLMARK_WNT_BETA_CATENIN_SIGNALING				HALLMARK_E2F_TARGETS	HALLMARK_MYC_TARGETS_V1													HALLMARK_MYC_TARGETS_V2
2683	B4GALT1	UDP-Gal:betaGlcNAc beta 1,4- galactosyltransferase, polypeptide 1	HALLMARK_ESTROGEN_RESPONSE_EARLY		HALLMARK_TNFA_SIGNALING_VIA_NFKB		HALLMARK_ANDROGEN_RESPONSE										HALLMARK_GLYCOLYSIS																						HALLMARK_APICAL_JUNCTION	HALLMARK_APICAL_SURFACE
25976	TIPARP	TCDD-inducible poly(ADP-ribose) polymerase	HALLMARK_ESTROGEN_RESPONSE_EARLY		HALLMARK_TNFA_SIGNALING_VIA_NFKB						HALLMARK_HYPOXIA
7071	KLF10	Kruppel-like factor 10	HALLMARK_ESTROGEN_RESPONSE_EARLY		HALLMARK_TNFA_SIGNALING_VIA_NFKB																		HALLMARK_TGF_BETA_SIGNALING
3280	HES1	hairy and enhancer of split 1, (Drosophila)	HALLMARK_ESTROGEN_RESPONSE_EARLY		HALLMARK_TNFA_SIGNALING_VIA_NFKB																													HALLMARK_NOTCH_SIGNALING
2697	GJA1	gap junction protein, alpha 1, 43kDa	HALLMARK_ESTROGEN_RESPONSE_EARLY			HALLMARK_UV_RESPONSE_DN		HALLMARK_EPITHELIAL_MESENCHYMAL_TRANSITION
10395	DLC1	deleted in liver cancer 1	HALLMARK_ESTROGEN_RESPONSE_EARLY			HALLMARK_UV_RESPONSE_DN
2274	FHL2	four and a half LIM domains 2	HALLMARK_ESTROGEN_RESPONSE_EARLY			HALLMARK_UV_RESPONSE_DN
23223	RRP12	ribosomal RNA processing 12 homolog (S. cerevisiae)	HALLMARK_ESTROGEN_RESPONSE_EARLY				HALLMARK_ANDROGEN_RESPONSE																																						HALLMARK_MYC_TARGETS_V2
3856	KRT8	keratin 8	HALLMARK_ESTROGEN_RESPONSE_EARLY				HALLMARK_ANDROGEN_RESPONSE
5366	PMAIP1	phorbol-12-myristate-13-acetate-induced protein 1	HALLMARK_ESTROGEN_RESPONSE_EARLY							HALLMARK_APOPTOSIS
6513	SLC2A1	solute carrier family 2 (facilitated glucose transporter), member 1	HALLMARK_ESTROGEN_RESPONSE_EARLY								HALLMARK_HYPOXIA		HALLMARK_MTORC1_SIGNALING													HALLMARK_PI3K_AKT_MTOR_SIGNALING																HALLMARK_HEME_METABOLISM
8614	STC2	stanniocalcin 2	HALLMARK_ESTROGEN_RESPONSE_EARLY								HALLMARK_HYPOXIA						HALLMARK_GLYCOLYSIS																HALLMARK_UNFOLDED_PROTEIN_RESPONSE			HALLMARK_MYOGENESIS
18	ABAT	4-aminobutyrate aminotransferase	HALLMARK_ESTROGEN_RESPONSE_EARLY											HALLMARK_P53_PATHWAY
1999	ELF3	E74-like factor 3 (ets domain transcription factor, epithelial-specific )	HALLMARK_ESTROGEN_RESPONSE_EARLY														HALLMARK_GLYCOLYSIS
9620	CELSR1	cadherin, EGF LAG seven-pass G-type receptor 1 (flamingo homolog, Drosophila)	HALLMARK_ESTROGEN_RESPONSE_EARLY																HALLMARK_HEDGEHOG_SIGNALING
10125	RASGRP1	RAS guanyl releasing protein 1 (calcium and DAG-regulated)	HALLMARK_ESTROGEN_RESPONSE_EARLY																		HALLMARK_INFLAMMATORY_RESPONSE			HALLMARK_UV_RESPONSE_UP	HALLMARK_COMPLEMENT
5029	P2RY2	purinergic receptor P2Y, G-protein coupled, 2	HALLMARK_ESTROGEN_RESPONSE_EARLY																		HALLMARK_INFLAMMATORY_RESPONSE
6542	SLC7A2	solute carrier family 7 (cationic amino acid transporter, y+ system), member 2	HALLMARK_ESTROGEN_RESPONSE_EARLY																		HALLMARK_INFLAMMATORY_RESPONSE
8800	PEX11A	peroxisomal biogenesis factor 11 alpha	HALLMARK_ESTROGEN_RESPONSE_EARLY																											HALLMARK_PEROXISOME
3983	ABLIM1	actin binding LIM protein 1	HALLMARK_ESTROGEN_RESPONSE_EARLY																																	HALLMARK_MYOGENESIS
23052	ENDOD1	endonuclease domain containing 1	HALLMARK_ESTROGEN_RESPONSE_EARLY																																							HALLMARK_HEME_METABOLISM
10514	MYBBP1A	MYB binding protein (P160) 1a	HALLMARK_ESTROGEN_RESPONSE_EARLY																																										HALLMARK_MYC_TARGETS_V2
22836	RHOBTB3	Rho-related BTB domain containing 3	HALLMARK_ESTROGEN_RESPONSE_EARLY
23329	TBC1D30	TBC1 domain family, member 30	HALLMARK_ESTROGEN_RESPONSE_EARLY
25987	TSKU	tsukushi small leucine rich proteoglycan homolog (Xenopus laevis)	HALLMARK_ESTROGEN_RESPONSE_EARLY
28966	SNX24	sorting nexin 24	HALLMARK_ESTROGEN_RESPONSE_EARLY
54898	ELOVL2	ELOVL fatty acid elongase 2	HALLMARK_ESTROGEN_RESPONSE_EARLY
55686	MREG	melanoregulin	HALLMARK_ESTROGEN_RESPONSE_EARLY
56944	OLFML3	olfactomedin-like 3	HALLMARK_ESTROGEN_RESPONSE_EARLY
6505	SLC1A1	solute carrier family 1 (neuronal/epithelial high affinity glutamate transporter, system Xag), member 1	HALLMARK_ESTROGEN_RESPONSE_EARLY
79875	THSD4	thrombospondin, type I, domain containing 4	HALLMARK_ESTROGEN_RESPONSE_EARLY
9846	GAB2	GRB2-associated binding protein 2	HALLMARK_ESTROGEN_RESPONSE_EARLY
3398	ID2	inhibitor of DNA binding 2, dominant negative helix-loop-helix protein		HALLMARK_ESTROGEN_RESPONSE_LATE	HALLMARK_TNFA_SIGNALING_VIA_NFKB			HALLMARK_EPITHELIAL_MESENCHYMAL_TRANSITION										HALLMARK_XENOBIOTIC_METABOLISM				HALLMARK_KRAS_SIGNALING_UP	HALLMARK_TGF_BETA_SIGNALING
3918	LAMC2	laminin, gamma 2		HALLMARK_ESTROGEN_RESPONSE_LATE				HALLMARK_EPITHELIAL_MESENCHYMAL_TRANSITION																															HALLMARK_APICAL_JUNCTION
27250	PDCD4	programmed cell death 4 (neoplastic transformation inhibitor)		HALLMARK_ESTROGEN_RESPONSE_LATE						HALLMARK_APOPTOSIS																		HALLMARK_ADIPOGENESIS
928	CD9	CD9 molecule		HALLMARK_ESTROGEN_RESPONSE_LATE								HALLMARK_CHOLESTEROL_HOMEOSTASIS	HALLMARK_MTORC1_SIGNALING																HALLMARK_COAGULATION												HALLMARK_IL6_JAK_STAT3_SIGNALING
760	CA2	carbonic anhydrase II		HALLMARK_ESTROGEN_RESPONSE_LATE											HALLMARK_IL2_STAT5_SIGNALING			HALLMARK_XENOBIOTIC_METABOLISM		HALLMARK_FATTY_ACID_METABOLISM		HALLMARK_KRAS_SIGNALING_UP		HALLMARK_UV_RESPONSE_UP	HALLMARK_COMPLEMENT																	HALLMARK_HEME_METABOLISM
10551	AGR2	anterior gradient homolog 2 (Xenopus laevis)		HALLMARK_ESTROGEN_RESPONSE_LATE
11187	PKP3	plakophilin 3		HALLMARK_ESTROGEN_RESPONSE_LATE
29887	SNX10	sorting nexin 10		HALLMARK_ESTROGEN_RESPONSE_LATE
3716	JAK1	Janus kinase 1		HALLMARK_ESTROGEN_RESPONSE_LATE
4338	MOCS2	molybdenum cofactor synthesis 2		HALLMARK_ESTROGEN_RESPONSE_LATE
57758	SCUBE2	signal peptide, CUB domain, EGF-like 2		HALLMARK_ESTROGEN_RESPONSE_LATE
64377	CHST8	carbohydrate (N-acetylgalactosamine 4-0) sulfotransferase 8		HALLMARK_ESTROGEN_RESPONSE_LATE
10611	PDLIM5	PDZ and LIM domain 5			HALLMARK_TNFA_SIGNALING_VIA_NFKB	HALLMARK_UV_RESPONSE_DN	HALLMARK_ANDROGEN_RESPONSE		HALLMARK_MITOTIC_SPINDLE									HALLMARK_XENOBIOTIC_METABOLISM
3491	CYR61	cysteine-rich, angiogenic inducer, 61			HALLMARK_TNFA_SIGNALING_VIA_NFKB	HALLMARK_UV_RESPONSE_DN		HALLMARK_EPITHELIAL_MESENCHYMAL_TRANSITION			HALLMARK_HYPOXIA
2152	F3	coagulation factor III (thromboplastin, tissue factor)			HALLMARK_TNFA_SIGNALING_VIA_NFKB	HALLMARK_UV_RESPONSE_DN					HALLMARK_HYPOXIA										HALLMARK_INFLAMMATORY_RESPONSE				HALLMARK_COMPLEMENT				HALLMARK_COAGULATION
1843	DUSP1	dual specificity phosphatase 1			HALLMARK_TNFA_SIGNALING_VIA_NFKB	HALLMARK_UV_RESPONSE_DN					HALLMARK_HYPOXIA
490	ATP2B1	ATPase, Ca++ transporting, plasma membrane 1			HALLMARK_TNFA_SIGNALING_VIA_NFKB	HALLMARK_UV_RESPONSE_DN															HALLMARK_INFLAMMATORY_RESPONSE
8613	PPAP2B	phosphatidic acid phosphatase type 2B			HALLMARK_TNFA_SIGNALING_VIA_NFKB	HALLMARK_UV_RESPONSE_DN
56937	PMEPA1	prostate transmembrane protein, androgen induced 1			HALLMARK_TNFA_SIGNALING_VIA_NFKB		HALLMARK_ANDROGEN_RESPONSE	HALLMARK_EPITHELIAL_MESENCHYMAL_TRANSITION															HALLMARK_TGF_BETA_SIGNALING
388	RHOB	ras homolog gene family, member B			HALLMARK_TNFA_SIGNALING_VIA_NFKB			HALLMARK_EPITHELIAL_MESENCHYMAL_TRANSITION		HALLMARK_APOPTOSIS					HALLMARK_IL2_STAT5_SIGNALING									HALLMARK_UV_RESPONSE_UP
4616	GADD45B	growth arrest and DNA-damage-inducible, beta			HALLMARK_TNFA_SIGNALING_VIA_NFKB			HALLMARK_EPITHELIAL_MESENCHYMAL_TRANSITION		HALLMARK_APOPTOSIS					HALLMARK_IL2_STAT5_SIGNALING																					HALLMARK_MYOGENESIS
7422	VEGFA	vascular endothelial growth factor A			HALLMARK_TNFA_SIGNALING_VIA_NFKB			HALLMARK_EPITHELIAL_MESENCHYMAL_TRANSITION			HALLMARK_HYPOXIA						HALLMARK_GLYCOLYSIS		HALLMARK_HEDGEHOG_SIGNALING														HALLMARK_UNFOLDED_PROTEIN_RESPONSE					HALLMARK_ANGIOGENESIS
2669	GEM	GTP binding protein overexpressed in skeletal muscle			HALLMARK_TNFA_SIGNALING_VIA_NFKB			HALLMARK_EPITHELIAL_MESENCHYMAL_TRANSITION
467	ATF3	activating transcription factor 3			HALLMARK_TNFA_SIGNALING_VIA_NFKB					HALLMARK_APOPTOSIS	HALLMARK_HYPOXIA	HALLMARK_CHOLESTEROL_HOMEOSTASIS		HALLMARK_P53_PATHWAY										HALLMARK_UV_RESPONSE_UP									HALLMARK_UNFOLDED_PROTEIN_RESPONSE
5209	PFKFB3	6-phosphofructo-2-kinase/fructose-2,6-biphosphatase 3			HALLMARK_TNFA_SIGNALING_VIA_NFKB						HALLMARK_HYPOXIA																	HALLMARK_ADIPOGENESIS
2355	FOSL2	FOS-like antigen 2			HALLMARK_TNFA_SIGNALING_VIA_NFKB						HALLMARK_HYPOXIA
182	JAG1	jagged 1			HALLMARK_TNFA_SIGNALING_VIA_NFKB							HALLMARK_CHOLESTEROL_HOMEOSTASIS															HALLMARK_WNT_BETA_CATENIN_SIGNALING							HALLMARK_NOTCH_SIGNALING				HALLMARK_ANGIOGENESIS
10135	NAMPT	nicotinamide phosphoribosyltransferase			HALLMARK_TNFA_SIGNALING_VIA_NFKB								HALLMARK_MTORC1_SIGNALING								HALLMARK_INFLAMMATORY_RESPONSE														HALLMARK_INTERFERON_GAMMA_RESPONSE
5791	PTPRE	protein tyrosine phosphatase, receptor type, E			HALLMARK_TNFA_SIGNALING_VIA_NFKB									HALLMARK_P53_PATHWAY							HALLMARK_INFLAMMATORY_RESPONSE
2114	ETS2	v-ets erythroblastosis virus E26 oncogene homolog 2 (avian)			HALLMARK_TNFA_SIGNALING_VIA_NFKB													HALLMARK_XENOBIOTIC_METABOLISM	HALLMARK_HEDGEHOG_SIGNALING
8942	KYNU	kynureninase			HALLMARK_TNFA_SIGNALING_VIA_NFKB													HALLMARK_XENOBIOTIC_METABOLISM							HALLMARK_COMPLEMENT
8767	RIPK2	receptor-interacting serine-threonine kinase 2			HALLMARK_TNFA_SIGNALING_VIA_NFKB																HALLMARK_INFLAMMATORY_RESPONSE														HALLMARK_INTERFERON_GAMMA_RESPONSE											HALLMARK_ALLOGRAFT_REJECTION
5734	PTGER4	prostaglandin E receptor 4 (subtype EP4)			HALLMARK_TNFA_SIGNALING_VIA_NFKB																HALLMARK_INFLAMMATORY_RESPONSE
3726	JUNB	jun B proto-oncogene			HALLMARK_TNFA_SIGNALING_VIA_NFKB																		HALLMARK_TGF_BETA_SIGNALING	HALLMARK_UV_RESPONSE_UP													HALLMARK_REACTIVE_OXIGEN_SPECIES_PATHWAY
7050	TGIF1	TGFB-induced factor homeobox 1			HALLMARK_TNFA_SIGNALING_VIA_NFKB																		HALLMARK_TGF_BETA_SIGNALING
604	BCL6	B-cell CLL/lymphoma 6			HALLMARK_TNFA_SIGNALING_VIA_NFKB																							HALLMARK_ADIPOGENESIS
10318	TNIP1	TNFAIP3 interacting protein 1			HALLMARK_TNFA_SIGNALING_VIA_NFKB
150094	SIK1	salt-inducible kinase 1			HALLMARK_TNFA_SIGNALING_VIA_NFKB
9322	TRIP10	thyroid hormone receptor interactor 10			HALLMARK_TNFA_SIGNALING_VIA_NFKB
8821	INPP4B	inositol polyphosphate-4-phosphatase, type II, 105kDa				HALLMARK_UV_RESPONSE_DN	HALLMARK_ANDROGEN_RESPONSE
4853	NOTCH2	notch 2				HALLMARK_UV_RESPONSE_DN		HALLMARK_EPITHELIAL_MESENCHYMAL_TRANSITION	HALLMARK_MITOTIC_SPINDLE							HALLMARK_G2M_CHECKPOINT																		HALLMARK_NOTCH_SIGNALING
1290	COL5A2	collagen, type V, alpha 2				HALLMARK_UV_RESPONSE_DN		HALLMARK_EPITHELIAL_MESENCHYMAL_TRANSITION																														HALLMARK_ANGIOGENESIS
3915	LAMC1	laminin, gamma 1 (formerly LAMB2)				HALLMARK_UV_RESPONSE_DN		HALLMARK_EPITHELIAL_MESENCHYMAL_TRANSITION
5376	PMP22	peripheral myelin protein 22				HALLMARK_UV_RESPONSE_DN		HALLMARK_EPITHELIAL_MESENCHYMAL_TRANSITION
4092	SMAD7	SMAD family member 7				HALLMARK_UV_RESPONSE_DN				HALLMARK_APOPTOSIS													HALLMARK_TGF_BETA_SIGNALING
10370	CITED2	Cbp/p300-interacting transactivator, with Glu/Asp-rich carboxy-terminal domain, 2				HALLMARK_UV_RESPONSE_DN					HALLMARK_HYPOXIA						HALLMARK_GLYCOLYSIS
8829	NRP1	neuropilin 1				HALLMARK_UV_RESPONSE_DN									HALLMARK_IL2_STAT5_SIGNALING				HALLMARK_HEDGEHOG_SIGNALING			HALLMARK_KRAS_SIGNALING_UP																HALLMARK_ANGIOGENESIS
11343	MGLL	monoglyceride lipase				HALLMARK_UV_RESPONSE_DN														HALLMARK_FATTY_ACID_METABOLISM								HALLMARK_ADIPOGENESIS
594	BCKDHB	branched chain keto acid dehydrogenase E1, beta polypeptide				HALLMARK_UV_RESPONSE_DN														HALLMARK_FATTY_ACID_METABOLISM
6310	ATXN1	ataxin 1				HALLMARK_UV_RESPONSE_DN																								HALLMARK_PEROXISOME
4363	ABCC1	ATP-binding cassette, sub-family C (CFTR/MRP), member 1				HALLMARK_UV_RESPONSE_DN																															HALLMARK_REACTIVE_OXIGEN_SPECIES_PATHWAY
10000	AKT3	v-akt murine thymoma viral oncogene homolog 3 (protein kinase B, gamma)				HALLMARK_UV_RESPONSE_DN																																	HALLMARK_APICAL_JUNCTION
11030	RBPMS	RNA binding protein with multiple splicing				HALLMARK_UV_RESPONSE_DN
2535	FZD2	frizzled family receptor 2				HALLMARK_UV_RESPONSE_DN
26037	SIPA1L1	signal-induced proliferation-associated 1 like 1				HALLMARK_UV_RESPONSE_DN
323	APBB2	amyloid beta (A4) precursor protein-binding, family B, member 2				HALLMARK_UV_RESPONSE_DN
3778	KCNMA1	potassium large conductance calcium-activated channel, subfamily M, alpha member 1				HALLMARK_UV_RESPONSE_DN
4781	NFIB	nuclear factor I/B				HALLMARK_UV_RESPONSE_DN
7048	TGFBR2	transforming growth factor, beta receptor II (70/80kDa)				HALLMARK_UV_RESPONSE_DN
8997	KALRN	kalirin, RhoGEF kinase				HALLMARK_UV_RESPONSE_DN
2936	GSR	glutathione reductase					HALLMARK_ANDROGEN_RESPONSE			HALLMARK_APOPTOSIS			HALLMARK_MTORC1_SIGNALING					HALLMARK_XENOBIOTIC_METABOLISM																			HALLMARK_REACTIVE_OXIGEN_SPECIES_PATHWAY
56172	ANKH	ankylosis, progressive homolog (mouse)					HALLMARK_ANDROGEN_RESPONSE			HALLMARK_APOPTOSIS												HALLMARK_KRAS_SIGNALING_UP
10397	NDRG1	N-myc downstream regulated 1					HALLMARK_ANDROGEN_RESPONSE				HALLMARK_HYPOXIA			HALLMARK_P53_PATHWAY	HALLMARK_IL2_STAT5_SIGNALING
3422	IDI1	isopentenyl-diphosphate delta isomerase 1					HALLMARK_ANDROGEN_RESPONSE					HALLMARK_CHOLESTEROL_HOMEOSTASIS	HALLMARK_MTORC1_SIGNALING							HALLMARK_FATTY_ACID_METABOLISM										HALLMARK_PEROXISOME
896	CCND3	cyclin D3					HALLMARK_ANDROGEN_RESPONSE							HALLMARK_P53_PATHWAY	HALLMARK_IL2_STAT5_SIGNALING									HALLMARK_UV_RESPONSE_UP																		HALLMARK_HEME_METABOLISM				HALLMARK_ALLOGRAFT_REJECTION
1021	CDK6	cyclin-dependent kinase 6					HALLMARK_ANDROGEN_RESPONSE												HALLMARK_HEDGEHOG_SIGNALING
658	BMPR1B	bone morphogenetic protein receptor, type IB					HALLMARK_ANDROGEN_RESPONSE													HALLMARK_FATTY_ACID_METABOLISM																							HALLMARK_KRAS_SIGNALING_DN
11047	ADRM1	adhesion regulating molecule 1					HALLMARK_ANDROGEN_RESPONSE														HALLMARK_INFLAMMATORY_RESPONSE
6197	RPS6KA3	ribosomal protein S6 kinase, 90kDa, polypeptide 3					HALLMARK_ANDROGEN_RESPONSE																			HALLMARK_PI3K_AKT_MTOR_SIGNALING
25803	SPDEF	SAM pointed domain containing ets transcription factor					HALLMARK_ANDROGEN_RESPONSE																													HALLMARK_MYOGENESIS
87	ACTN1	actinin, alpha 1					HALLMARK_ANDROGEN_RESPONSE																																HALLMARK_APICAL_JUNCTION
10788	IQGAP2	IQ motif containing GTPase activating protein 2					HALLMARK_ANDROGEN_RESPONSE
27347	STK39	serine threonine kinase 39					HALLMARK_ANDROGEN_RESPONSE
4117	MAK	male germ cell-associated kinase					HALLMARK_ANDROGEN_RESPONSE
54407	SLC38A2	solute carrier family 38, member 2					HALLMARK_ANDROGEN_RESPONSE
7329	UBE2I	ubiquitin-conjugating enzyme E2I					HALLMARK_ANDROGEN_RESPONSE
3486	IGFBP3	insulin-like growth factor binding protein 3						HALLMARK_EPITHELIAL_MESENCHYMAL_TRANSITION			HALLMARK_HYPOXIA						HALLMARK_GLYCOLYSIS					HALLMARK_KRAS_SIGNALING_UP														HALLMARK_MYOGENESIS
5352	PLOD2	procollagen-lysine, 2-oxoglutarate 5-dioxygenase 2						HALLMARK_EPITHELIAL_MESENCHYMAL_TRANSITION					HALLMARK_MTORC1_SIGNALING				HALLMARK_GLYCOLYSIS
5768	QSOX1	quiescin Q6 sulfhydryl oxidase 1						HALLMARK_EPITHELIAL_MESENCHYMAL_TRANSITION									HALLMARK_GLYCOLYSIS
3673	ITGA2	integrin, alpha 2 (CD49B, alpha 2 subunit of VLA-2 receptor)						HALLMARK_EPITHELIAL_MESENCHYMAL_TRANSITION														HALLMARK_KRAS_SIGNALING_UP							HALLMARK_COAGULATION										HALLMARK_APICAL_JUNCTION
3485	IGFBP2	insulin-like growth factor binding protein 2, 36kDa						HALLMARK_EPITHELIAL_MESENCHYMAL_TRANSITION																HALLMARK_UV_RESPONSE_UP																			HALLMARK_KRAS_SIGNALING_DN
2335	FN1	fibronectin 1						HALLMARK_EPITHELIAL_MESENCHYMAL_TRANSITION																	HALLMARK_COMPLEMENT				HALLMARK_COAGULATION
23705	CADM1	cell adhesion molecule 1						HALLMARK_EPITHELIAL_MESENCHYMAL_TRANSITION																						HALLMARK_PEROXISOME
3688	ITGB1	integrin, beta 1 (fibronectin receptor, beta polypeptide, antigen CD29 includes MDF2, MSK12)						HALLMARK_EPITHELIAL_MESENCHYMAL_TRANSITION																												HALLMARK_MYOGENESIS			HALLMARK_APICAL_JUNCTION
3693	ITGB5	integrin, beta 5						HALLMARK_EPITHELIAL_MESENCHYMAL_TRANSITION																												HALLMARK_MYOGENESIS
3909	LAMA3	laminin, alpha 3						HALLMARK_EPITHELIAL_MESENCHYMAL_TRANSITION																															HALLMARK_APICAL_JUNCTION
10409	BASP1	brain abundant, membrane attached signal protein 1						HALLMARK_EPITHELIAL_MESENCHYMAL_TRANSITION
1303	COL12A1	collagen, type XII, alpha 1						HALLMARK_EPITHELIAL_MESENCHYMAL_TRANSITION
4256	MGP	matrix Gla protein						HALLMARK_EPITHELIAL_MESENCHYMAL_TRANSITION
5021	OXTR	oxytocin receptor						HALLMARK_EPITHELIAL_MESENCHYMAL_TRANSITION
7168	TPM1	tropomyosin 1 (alpha)						HALLMARK_EPITHELIAL_MESENCHYMAL_TRANSITION
6093	ROCK1	Rho-associated, coiled-coil containing protein kinase 1							HALLMARK_MITOTIC_SPINDLE	HALLMARK_APOPTOSIS
983	CDK1	cyclin-dependent kinase 1							HALLMARK_MITOTIC_SPINDLE							HALLMARK_G2M_CHECKPOINT	HALLMARK_GLYCOLYSIS									HALLMARK_PI3K_AKT_MTOR_SIGNALING					HALLMARK_E2F_TARGETS
10051	SMC4	structural maintenance of chromosomes 4							HALLMARK_MITOTIC_SPINDLE							HALLMARK_G2M_CHECKPOINT															HALLMARK_E2F_TARGETS
675	BRCA2	breast cancer 2, early onset							HALLMARK_MITOTIC_SPINDLE							HALLMARK_G2M_CHECKPOINT															HALLMARK_E2F_TARGETS
3799	KIF5B	kinesin family member 5B							HALLMARK_MITOTIC_SPINDLE							HALLMARK_G2M_CHECKPOINT																	HALLMARK_UNFOLDED_PROTEIN_RESPONSE
10403	NDC80	NDC80 homolog, kinetochore complex component (S. cerevisiae)							HALLMARK_MITOTIC_SPINDLE							HALLMARK_G2M_CHECKPOINT
1063	CENPF	centromere protein F, 350/400kDa (mitosin)							HALLMARK_MITOTIC_SPINDLE							HALLMARK_G2M_CHECKPOINT
9585	KIF20B	kinesin family member 20B							HALLMARK_MITOTIC_SPINDLE							HALLMARK_G2M_CHECKPOINT
4983	OPHN1	oligophrenin 1							HALLMARK_MITOTIC_SPINDLE										HALLMARK_HEDGEHOG_SIGNALING
81	ACTN4	actinin, alpha 4							HALLMARK_MITOTIC_SPINDLE																														HALLMARK_APICAL_JUNCTION
8976	WASL	Wiskott-Aldrich syndrome-like							HALLMARK_MITOTIC_SPINDLE																														HALLMARK_APICAL_JUNCTION
10163	WASF2	WAS protein family, member 2							HALLMARK_MITOTIC_SPINDLE
10928	RALBP1	ralA binding protein 1							HALLMARK_MITOTIC_SPINDLE
11135	CDC42EP1	CDC42 effector protein (Rho GTPase binding) 1							HALLMARK_MITOTIC_SPINDLE
23022	PALLD	palladin, cytoskeletal associated protein							HALLMARK_MITOTIC_SPINDLE
5311	PKD2	polycystic kidney disease 2 (autosomal dominant)							HALLMARK_MITOTIC_SPINDLE
54443	ANLN	anillin, actin binding protein							HALLMARK_MITOTIC_SPINDLE
55835	CENPJ	centromere protein J							HALLMARK_MITOTIC_SPINDLE
57580	PREX1	phosphatidylinositol-3,4,5-trisphosphate-dependent Rac exchange factor 1							HALLMARK_MITOTIC_SPINDLE
6249	CLIP1	CAP-GLY domain containing linker protein 1							HALLMARK_MITOTIC_SPINDLE
7204	TRIO	triple functional domain (PTPRF interacting)							HALLMARK_MITOTIC_SPINDLE
832	CAPZB	capping protein (actin filament) muscle Z-line, beta							HALLMARK_MITOTIC_SPINDLE
9771	RAPGEF5	Rap guanine nucleotide exchange factor (GEF) 5							HALLMARK_MITOTIC_SPINDLE
6309	SC5DL	sterol-C5-desaturase (ERG3 delta-5-desaturase homolog, S. cerevisiae)-like								HALLMARK_APOPTOSIS		HALLMARK_CHOLESTEROL_HOMEOSTASIS	HALLMARK_MTORC1_SIGNALING
1499	CTNNB1	catenin (cadherin-associated protein), beta 1, 88kDa								HALLMARK_APOPTOSIS		HALLMARK_CHOLESTEROL_HOMEOSTASIS											HALLMARK_TGF_BETA_SIGNALING				HALLMARK_WNT_BETA_CATENIN_SIGNALING
3958	LGALS3	lectin, galactoside-binding, soluble, 3								HALLMARK_APOPTOSIS		HALLMARK_CHOLESTEROL_HOMEOSTASIS													HALLMARK_COMPLEMENT
2107	ETF1	eukaryotic translation termination factor 1								HALLMARK_APOPTOSIS			HALLMARK_MTORC1_SIGNALING																			HALLMARK_MYC_TARGETS_V1
351	APP	amyloid beta (A4) precursor protein								HALLMARK_APOPTOSIS				HALLMARK_P53_PATHWAY																						HALLMARK_MYOGENESIS		HALLMARK_ANGIOGENESIS		HALLMARK_APICAL_SURFACE
2012	EMP1	epithelial membrane protein 1								HALLMARK_APOPTOSIS					HALLMARK_IL2_STAT5_SIGNALING							HALLMARK_KRAS_SIGNALING_UP
7042	TGFB2	transforming growth factor, beta 2								HALLMARK_APOPTOSIS								HALLMARK_XENOBIOTIC_METABOLISM																									HALLMARK_KRAS_SIGNALING_DN			HALLMARK_ALLOGRAFT_REJECTION
840	CASP7	caspase 7, apoptosis-related cysteine peptidase								HALLMARK_APOPTOSIS															HALLMARK_COMPLEMENT										HALLMARK_INTERFERON_GAMMA_RESPONSE									HALLMARK_OXIDATIVE_PHOSPHORYLATION
51176	LEF1	lymphoid enhancer-binding factor 1								HALLMARK_APOPTOSIS																	HALLMARK_WNT_BETA_CATENIN_SIGNALING
301	ANXA1	annexin A1								HALLMARK_APOPTOSIS																			HALLMARK_COAGULATION
7465	WEE1	WEE1 homolog (S. pombe)								HALLMARK_APOPTOSIS																					HALLMARK_E2F_TARGETS
3315	HSPB1	heat shock 27kDa protein 1								HALLMARK_APOPTOSIS																														HALLMARK_APICAL_SURFACE
7417	VDAC2	voltage-dependent anion channel 2								HALLMARK_APOPTOSIS																																		HALLMARK_OXIDATIVE_PHOSPHORYLATION
835	CASP2	caspase 2, apoptosis-related cysteine peptidase								HALLMARK_APOPTOSIS
5292	PIM1	pim-1 oncogene									HALLMARK_HYPOXIA				HALLMARK_IL2_STAT5_SIGNALING										HALLMARK_COMPLEMENT										HALLMARK_INTERFERON_GAMMA_RESPONSE						HALLMARK_IL6_JAK_STAT3_SIGNALING
5214	PFKP	phosphofructokinase, platelet									HALLMARK_HYPOXIA						HALLMARK_GLYCOLYSIS																		HALLMARK_INTERFERON_GAMMA_RESPONSE		HALLMARK_REACTIVE_OXIGEN_SPECIES_PATHWAY
2131	EXT1	exostosin 1									HALLMARK_HYPOXIA						HALLMARK_GLYCOLYSIS
2239	GPC4	glypican 4									HALLMARK_HYPOXIA						HALLMARK_GLYCOLYSIS
2203	FBP1	fructose-1,6-bisphosphatase 1									HALLMARK_HYPOXIA							HALLMARK_XENOBIOTIC_METABOLISM
4214	MAP3K1	mitogen-activated protein kinase kinase kinase 1									HALLMARK_HYPOXIA											HALLMARK_KRAS_SIGNALING_UP
8609	KLF7	Kruppel-like factor 7 (ubiquitous)									HALLMARK_HYPOXIA																		HALLMARK_COAGULATION
25819	CCRN4L	CCR4 carbon catabolite repression 4-like (S. cerevisiae)									HALLMARK_HYPOXIA
3098	HK1	hexokinase 1									HALLMARK_HYPOXIA
116496	FAM129A	family with sequence similarity 129, member A										HALLMARK_CHOLESTEROL_HOMEOSTASIS	HALLMARK_MTORC1_SIGNALING
1891	ECH1	enoyl CoA hydratase 1, peroxisomal										HALLMARK_CHOLESTEROL_HOMEOSTASIS						HALLMARK_XENOBIOTIC_METABOLISM		HALLMARK_FATTY_ACID_METABOLISM								HALLMARK_ADIPOGENESIS		HALLMARK_PEROXISOME														HALLMARK_OXIDATIVE_PHOSPHORYLATION
51478	HSD17B7	hydroxysteroid (17-beta) dehydrogenase 7										HALLMARK_CHOLESTEROL_HOMEOSTASIS								HALLMARK_FATTY_ACID_METABOLISM
114569	MAL2	mal, T-cell differentiation protein 2 (gene/pseudogene)										HALLMARK_CHOLESTEROL_HOMEOSTASIS
132864	CPEB2	cytoplasmic polyadenylation element binding protein 2										HALLMARK_CHOLESTEROL_HOMEOSTASIS
5833	PCYT2	phosphate cytidylyltransferase 2, ethanolamine										HALLMARK_CHOLESTEROL_HOMEOSTASIS
94241	TP53INP1	tumor protein p53 inducible nuclear protein 1										HALLMARK_CHOLESTEROL_HOMEOSTASIS
6510	SLC1A5	solute carrier family 1 (neutral amino acid transporter), member 5											HALLMARK_MTORC1_SIGNALING		HALLMARK_IL2_STAT5_SIGNALING			HALLMARK_XENOBIOTIC_METABOLISM										HALLMARK_ADIPOGENESIS
3689	ITGB2	integrin, beta 2 (complement component 3 receptor 3 and 4 subunit)											HALLMARK_MTORC1_SIGNALING									HALLMARK_KRAS_SIGNALING_UP																								HALLMARK_ALLOGRAFT_REJECTION
1075	CTSC	cathepsin C											HALLMARK_MTORC1_SIGNALING												HALLMARK_COMPLEMENT
10096	ACTR3	ARP3 actin-related protein 3 homolog (yeast)											HALLMARK_MTORC1_SIGNALING													HALLMARK_PI3K_AKT_MTOR_SIGNALING
10097	ACTR2	ARP2 actin-related protein 2 homolog (yeast)											HALLMARK_MTORC1_SIGNALING													HALLMARK_PI3K_AKT_MTOR_SIGNALING
79071	ELOVL6	ELOVL fatty acid elongase 6											HALLMARK_MTORC1_SIGNALING															HALLMARK_ADIPOGENESIS
4173	MCM4	minichromosome maintenance complex component 4											HALLMARK_MTORC1_SIGNALING																		HALLMARK_E2F_TARGETS	HALLMARK_MYC_TARGETS_V1													HALLMARK_MYC_TARGETS_V2
3475	IFRD1	interferon-related developmental regulator 1											HALLMARK_MTORC1_SIGNALING																			HALLMARK_MYC_TARGETS_V1				HALLMARK_MYOGENESIS
54843	SYTL2	synaptotagmin-like 2											HALLMARK_MTORC1_SIGNALING
7039	TGFA	transforming growth factor, alpha												HALLMARK_P53_PATHWAY			HALLMARK_GLYCOLYSIS
1969	EPHA2	EPH receptor A2												HALLMARK_P53_PATHWAY				HALLMARK_XENOBIOTIC_METABOLISM
6281	S100A10	S100 calcium binding protein A10												HALLMARK_P53_PATHWAY						HALLMARK_FATTY_ACID_METABOLISM
1030	CDKN2B	cyclin-dependent kinase inhibitor 2B (p15, inhibits CDK4)												HALLMARK_P53_PATHWAY										HALLMARK_UV_RESPONSE_UP
7508	XPC	xeroderma pigmentosum, complementation group C												HALLMARK_P53_PATHWAY
11059	WWP1	WW domain containing E3 ubiquitin protein ligase 1												HALLMARK_P53_PATHWAY
22891	ZNF365	zinc finger protein 365												HALLMARK_P53_PATHWAY
26207	PITPNC1	phosphatidylinositol transfer protein, cytoplasmic 1												HALLMARK_P53_PATHWAY
5784	PTPN14	protein tyrosine phosphatase, non-receptor type 14												HALLMARK_P53_PATHWAY
6520	SLC3A2	solute carrier family 3 (activators of dibasic and neutral amino acid transport), member 2												HALLMARK_P53_PATHWAY
677	ZFP36L1	zinc finger protein 36, C3H type-like 1												HALLMARK_P53_PATHWAY
7867	MAPKAPK3	mitogen-activated protein kinase-activated protein kinase 3												HALLMARK_P53_PATHWAY
81566	CSRNP2	cysteine-serine-rich nuclear protein 2												HALLMARK_P53_PATHWAY
196	AHR	aryl hydrocarbon receptor													HALLMARK_IL2_STAT5_SIGNALING						HALLMARK_INFLAMMATORY_RESPONSE
8202	NCOA3	nuclear receptor coactivator 3													HALLMARK_IL2_STAT5_SIGNALING																				HALLMARK_INTERFERON_GAMMA_RESPONSE
7372	UMPS	uridine monophosphate synthetase													HALLMARK_IL2_STAT5_SIGNALING
22807	IKZF2	IKAROS family zinc finger 2 (Helios)													HALLMARK_IL2_STAT5_SIGNALING
5167	ENPP1	ectonucleotide pyrophosphatase/phosphodiesterase 1													HALLMARK_IL2_STAT5_SIGNALING
57231	SNX14	sorting nexin 14													HALLMARK_IL2_STAT5_SIGNALING
64116	SLC39A8	solute carrier family 39 (zinc transporter), member 8													HALLMARK_IL2_STAT5_SIGNALING
6484	ST3GAL4	ST3 beta-galactoside alpha-2,3-sialyltransferase 4													HALLMARK_IL2_STAT5_SIGNALING
8835	SOCS2	suppressor of cytokine signaling 2													HALLMARK_IL2_STAT5_SIGNALING
1058	CENPA	centromere protein A														HALLMARK_G2M_CHECKPOINT	HALLMARK_GLYCOLYSIS
7090	TLE3	transducin-like enhancer of split 3 (E(sp1) homolog, Drosophila)														HALLMARK_G2M_CHECKPOINT			HALLMARK_HEDGEHOG_SIGNALING
3091	HIF1A	hypoxia inducible factor 1, alpha subunit (basic helix-loop-helix transcription factor)														HALLMARK_G2M_CHECKPOINT					HALLMARK_INFLAMMATORY_RESPONSE														HALLMARK_INTERFERON_GAMMA_RESPONSE											HALLMARK_ALLOGRAFT_REJECTION
6426	SRSF1	serine/arginine-rich splicing factor 1														HALLMARK_G2M_CHECKPOINT															HALLMARK_E2F_TARGETS	HALLMARK_MYC_TARGETS_V1
23047	PDS5B	PDS5, regulator of cohesion maintenance, homolog B (S. cerevisiae)														HALLMARK_G2M_CHECKPOINT															HALLMARK_E2F_TARGETS
5558	PRIM2	primase, DNA, polypeptide 2 (58kDa)														HALLMARK_G2M_CHECKPOINT															HALLMARK_E2F_TARGETS
1946	EFNA5	ephrin-A5														HALLMARK_G2M_CHECKPOINT																								HALLMARK_APICAL_SURFACE
6558	SLC12A2	solute carrier family 12 (sodium/potassium/chloride transporters), member 2														HALLMARK_G2M_CHECKPOINT
3312	HSPA8	heat shock 70kDa protein 8														HALLMARK_G2M_CHECKPOINT
4211	MEIS1	Meis homeobox 1														HALLMARK_G2M_CHECKPOINT
55872	PBK	PDZ binding kinase														HALLMARK_G2M_CHECKPOINT
9252	RPS6KA5	ribosomal protein S6 kinase, 90kDa, polypeptide 5														HALLMARK_G2M_CHECKPOINT
1528	CYB5A	cytochrome b5 type A (microsomal)															HALLMARK_GLYCOLYSIS	HALLMARK_XENOBIOTIC_METABOLISM																										HALLMARK_OXIDATIVE_PHOSPHORYLATION
8460	TPST1	tyrosylprotein sulfotransferase 1															HALLMARK_GLYCOLYSIS	HALLMARK_XENOBIOTIC_METABOLISM
23443	SLC35A3	solute carrier family 35 (UDP-N-acetylglucosamine (UDP-GlcNAc) transporter), member A3															HALLMARK_GLYCOLYSIS
2530	FUT8	fucosyltransferase 8 (alpha (1,6) fucosyltransferase)															HALLMARK_GLYCOLYSIS
53836	GPR87	G protein-coupled receptor 87															HALLMARK_GLYCOLYSIS
5836	PYGL	phosphorylase, glycogen, liver															HALLMARK_GLYCOLYSIS
9048	ARTN	artemin															HALLMARK_GLYCOLYSIS
3554	IL1R1	interleukin 1 receptor, type I																HALLMARK_XENOBIOTIC_METABOLISM			HALLMARK_INFLAMMATORY_RESPONSE																				HALLMARK_IL6_JAK_STAT3_SIGNALING
1728	NQO1	NAD(P)H dehydrogenase, quinone 1																HALLMARK_XENOBIOTIC_METABOLISM																		HALLMARK_MYOGENESIS	HALLMARK_REACTIVE_OXIGEN_SPECIES_PATHWAY
54498	SMOX	spermine oxidase																HALLMARK_XENOBIOTIC_METABOLISM																								HALLMARK_HEME_METABOLISM
2099	ESR1	estrogen receptor 1																HALLMARK_XENOBIOTIC_METABOLISM
4121	MAN1A1	mannosidase, alpha, class 1A, member 1																HALLMARK_XENOBIOTIC_METABOLISM
8644	AKR1C3	aldo-keto reductase family 1, member C3 (3-alpha hydroxysteroid dehydrogenase, type II)																HALLMARK_XENOBIOTIC_METABOLISM
23493	HEY2	hairy/enhancer-of-split related with YRPW motif 2																	HALLMARK_HEDGEHOG_SIGNALING								HALLMARK_WNT_BETA_CATENIN_SIGNALING
4897	NRCAM	neuronal cell adhesion molecule																	HALLMARK_HEDGEHOG_SIGNALING
7088	TLE1	transducin-like enhancer of split 1 (E(sp1) homolog, Drosophila)																	HALLMARK_HEDGEHOG_SIGNALING
2820	GPD2	glycerol-3-phosphate dehydrogenase 2 (mitochondrial)																		HALLMARK_FATTY_ACID_METABOLISM					HALLMARK_COMPLEMENT			HALLMARK_ADIPOGENESIS
1666	DECR1	2,4-dienoyl CoA reductase 1, mitochondrial																		HALLMARK_FATTY_ACID_METABOLISM								HALLMARK_ADIPOGENESIS																HALLMARK_OXIDATIVE_PHOSPHORYLATION
8802	SUCLG1	succinate-CoA ligase, alpha subunit																		HALLMARK_FATTY_ACID_METABOLISM								HALLMARK_ADIPOGENESIS																HALLMARK_OXIDATIVE_PHOSPHORYLATION
644	BLVRA	biliverdin reductase A																		HALLMARK_FATTY_ACID_METABOLISM																						HALLMARK_HEME_METABOLISM
1632	ECI1	enoyl-CoA delta isomerase 1																		HALLMARK_FATTY_ACID_METABOLISM																								HALLMARK_OXIDATIVE_PHOSPHORYLATION
10965	ACOT2	acyl-CoA thioesterase 2																		HALLMARK_FATTY_ACID_METABOLISM
5793	PTPRG	protein tyrosine phosphatase, receptor type, G																		HALLMARK_FATTY_ACID_METABOLISM
84263	HSDL2	hydroxysteroid dehydrogenase like 2																		HALLMARK_FATTY_ACID_METABOLISM
1604	CD55	CD55 molecule, decay accelerating factor for complement (Cromer blood group)																			HALLMARK_INFLAMMATORY_RESPONSE				HALLMARK_COMPLEMENT
1236	CCR7	chemokine (C-C motif) receptor 7																			HALLMARK_INFLAMMATORY_RESPONSE
1318	SLC31A2	solute carrier family 31 (copper transporters), member 2																			HALLMARK_INFLAMMATORY_RESPONSE
255488	RNF144B	ring finger protein 144B																			HALLMARK_INFLAMMATORY_RESPONSE
5099	PCDH7	protocadherin 7																			HALLMARK_INFLAMMATORY_RESPONSE
1848	DUSP6	dual specificity phosphatase 6																				HALLMARK_KRAS_SIGNALING_UP			HALLMARK_COMPLEMENT				HALLMARK_COAGULATION
9734	HDAC9	histone deacetylase 9																				HALLMARK_KRAS_SIGNALING_UP																								HALLMARK_ALLOGRAFT_REJECTION
10253	SPRY2	sprouty homolog 2 (Drosophila)																				HALLMARK_KRAS_SIGNALING_UP
11179	ZNF277	zinc finger protein 277																				HALLMARK_KRAS_SIGNALING_UP
2591	GALNT3	UDP-N-acetyl-alpha-D-galactosamine:polypeptide N-acetylgalactosaminyltransferase 3 (GalNAc-T3)																				HALLMARK_KRAS_SIGNALING_UP
26499	PLEK2	pleckstrin 2																				HALLMARK_KRAS_SIGNALING_UP
7851	MALL	mal, T-cell differentiation protein-like																				HALLMARK_KRAS_SIGNALING_UP
84869	CBR4	carbonyl reductase 4																				HALLMARK_KRAS_SIGNALING_UP
9949	AMMECR1	Alport syndrome, mental retardation, midface hypoplasia and elliptocytosis chromosomal region gene 1																				HALLMARK_KRAS_SIGNALING_UP
6498	SKIL	SKI-like oncogene																					HALLMARK_TGF_BETA_SIGNALING																				HALLMARK_KRAS_SIGNALING_DN
4053	LTBP2	latent transforming growth factor beta binding protein 2																					HALLMARK_TGF_BETA_SIGNALING
5580	PRKCD	protein kinase C, delta																						HALLMARK_UV_RESPONSE_UP	HALLMARK_COMPLEMENT
6897	TARS	threonyl-tRNA synthetase																						HALLMARK_UV_RESPONSE_UP									HALLMARK_UNFOLDED_PROTEIN_RESPONSE
5873	RAB27A	RAB27A, member RAS oncogene family																						HALLMARK_UV_RESPONSE_UP
6782	HSPA13	heat shock protein 70kDa family, member 13																						HALLMARK_UV_RESPONSE_UP
8836	GGH	gamma-glutamyl hydrolase (conjugase, folylpolygammaglutamyl hydrolase)																						HALLMARK_UV_RESPONSE_UP
1465	CSRP1	cysteine and glycine-rich protein 1																							HALLMARK_COMPLEMENT				HALLMARK_COAGULATION
5550	PREP	prolyl endopeptidase																							HALLMARK_COMPLEMENT				HALLMARK_COAGULATION
55619	DOCK10	dedicator of cytokinesis 10																							HALLMARK_COMPLEMENT
801	CALM1	calmodulin 1 (phosphorylase kinase, delta)																							HALLMARK_COMPLEMENT
10298	PAK4	p21 protein (Cdc42/Rac)-activated kinase 4																								HALLMARK_PI3K_AKT_MTOR_SIGNALING
156	ADRBK1	adrenergic, beta, receptor kinase 1																								HALLMARK_PI3K_AKT_MTOR_SIGNALING
23236	PLCB1	phospholipase C, beta 1 (phosphoinositide-specific)																								HALLMARK_PI3K_AKT_MTOR_SIGNALING
466	ATF1	activating transcription factor 1																								HALLMARK_PI3K_AKT_MTOR_SIGNALING
5563	PRKAA2	protein kinase, AMP-activated, alpha 2 catalytic subunit																								HALLMARK_PI3K_AKT_MTOR_SIGNALING
5899	RALB	v-ral simian leukemia viral oncogene homolog B (ras related; GTP binding protein)																								HALLMARK_PI3K_AKT_MTOR_SIGNALING
8321	FZD1	frizzled family receptor 1																									HALLMARK_WNT_BETA_CATENIN_SIGNALING							HALLMARK_NOTCH_SIGNALING
79885	HDAC11	histone deacetylase 11																									HALLMARK_WNT_BETA_CATENIN_SIGNALING
8312	AXIN1	axin 1																									HALLMARK_WNT_BETA_CATENIN_SIGNALING
55037	PTCD3	Pentatricopeptide repeat domain 3																										HALLMARK_ADIPOGENESIS
57678	GPAM	glycerol-3-phosphate acyltransferase, mitochondrial																										HALLMARK_ADIPOGENESIS
84919	PPP1R15B	protein phosphatase 1, regulatory subunit 15B																										HALLMARK_ADIPOGENESIS
2	A2M	alpha-2-macroglobulin																											HALLMARK_COAGULATION												HALLMARK_IL6_JAK_STAT3_SIGNALING
824	CAPN2	calpain 2, (m/II) large subunit																											HALLMARK_COAGULATION
9948	WDR1	WD repeat domain 1																											HALLMARK_COAGULATION
26986	PABPC1	poly(A) binding protein, cytoplasmic 1																												HALLMARK_PEROXISOME		HALLMARK_MYC_TARGETS_V1
5825	ABCD3	ATP-binding cassette, sub-family D (ALD), member 3																												HALLMARK_PEROXISOME
10512	SEMA3C	sema domain, immunoglobulin domain (Ig), short basic domain, secreted, (semaphorin) 3C																												HALLMARK_PEROXISOME
390916	NUDT19	nudix (nucleoside diphosphate linked moiety X)-type motif 19																												HALLMARK_PEROXISOME
412	STS	steroid sulfatase (microsomal), isozyme S																												HALLMARK_PEROXISOME
1965	EIF2S1	eukaryotic translation initiation factor 2, subunit 1 alpha, 35kDa																													HALLMARK_E2F_TARGETS	HALLMARK_MYC_TARGETS_V1	HALLMARK_UNFOLDED_PROTEIN_RESPONSE
10549	PRDX4	peroxiredoxin 4																													HALLMARK_E2F_TARGETS	HALLMARK_MYC_TARGETS_V1					HALLMARK_REACTIVE_OXIGEN_SPECIES_PATHWAY
1854	DUT	deoxyuridine triphosphatase																													HALLMARK_E2F_TARGETS	HALLMARK_MYC_TARGETS_V1
56655	POLE4	polymerase (DNA-directed), epsilon 4 (p12 subunit)																													HALLMARK_E2F_TARGETS
1434	CSE1L	CSE1 chromosome segregation 1-like (yeast)																													HALLMARK_E2F_TARGETS
79733	E2F8	E2F transcription factor 8																													HALLMARK_E2F_TARGETS
3068	HDGF	hepatoma-derived growth factor																														HALLMARK_MYC_TARGETS_V1										HALLMARK_HEME_METABOLISM
1665	DHX15	DEAH (Asp-Glu-Ala-His) box polypeptide 15																														HALLMARK_MYC_TARGETS_V1
2079	ERH	enhancer of rudimentary homolog (Drosophila)																														HALLMARK_MYC_TARGETS_V1
2091	FBL	fibrillarin																														HALLMARK_MYC_TARGETS_V1
220988	HNRNPA3	heterogeneous nuclear ribonucleoprotein A3																														HALLMARK_MYC_TARGETS_V1
6428	SRSF3	serine/arginine-rich splicing factor 3																														HALLMARK_MYC_TARGETS_V1
2081	ERN1	endoplasmic reticulum to nucleus signaling 1																															HALLMARK_UNFOLDED_PROTEIN_RESPONSE
7534	YWHAZ	tyrosine 3-monooxygenase/tryptophan 5-monooxygenase activation protein, zeta polypeptide																															HALLMARK_UNFOLDED_PROTEIN_RESPONSE
408	ARRB1	arrestin, beta 1																																HALLMARK_NOTCH_SIGNALING
8324	FZD7	frizzled family receptor 7																																HALLMARK_NOTCH_SIGNALING
5770	PTPN1	protein tyrosine phosphatase, non-receptor type 1																																	HALLMARK_INTERFERON_GAMMA_RESPONSE						HALLMARK_IL6_JAK_STAT3_SIGNALING
55008	HERC6	hect domain and RLD 6																																	HALLMARK_INTERFERON_GAMMA_RESPONSE
7706	TRIM25	tripartite motif containing 25																																	HALLMARK_INTERFERON_GAMMA_RESPONSE
4940	OAS3	2'-5'-oligoadenylate synthetase 3, 100kDa																																	HALLMARK_INTERFERON_GAMMA_RESPONSE
57162	PELI1	pellino homolog 1 (Drosophila)																																	HALLMARK_INTERFERON_GAMMA_RESPONSE
84888	SPPL2A	signal peptide peptidase-like 2A																																	HALLMARK_INTERFERON_GAMMA_RESPONSE
8869	ST3GAL5	ST3 beta-galactoside alpha-2,3-sialyltransferase 5																																	HALLMARK_INTERFERON_GAMMA_RESPONSE
2049	EPHB3	EPH receptor B3																																		HALLMARK_MYOGENESIS
688	KLF5	Kruppel-like factor 5 (intestinal)																																		HALLMARK_MYOGENESIS
4155	MBP	myelin basic protein																																			HALLMARK_REACTIVE_OXIGEN_SPECIES_PATHWAY
6578	SLCO2A1	solute carrier organic anion transporter family, member 2A1																																				HALLMARK_ANGIOGENESIS
23114	NFASC	neurofascin																																					HALLMARK_APICAL_JUNCTION
347902	AMIGO2	adhesion molecule with Ig-like domain 2																																					HALLMARK_APICAL_JUNCTION
51466	EVL	Enah/Vasp-like																																					HALLMARK_APICAL_JUNCTION
5818	PVRL1	poliovirus receptor-related 1 (herpesvirus entry mediator C)																																					HALLMARK_APICAL_JUNCTION
5205	ATP8B1	ATPase, aminophospholipid transporter, class I, type 8B, member 1																																						HALLMARK_APICAL_SURFACE
55959	SULF2	sulfatase 2																																						HALLMARK_APICAL_SURFACE
4055	LTBR	lymphotoxin beta receptor (TNFR superfamily, member 3)																																							HALLMARK_IL6_JAK_STAT3_SIGNALING
10133	OPTN	optineurin																																								HALLMARK_HEME_METABOLISM
3321	IGSF3	immunoglobulin superfamily, member 3																																								HALLMARK_HEME_METABOLISM
51274	KLF3	Kruppel-like factor 3 (basic)																																								HALLMARK_HEME_METABOLISM
54847	SIDT1	SID1 transmembrane family, member 1																																									HALLMARK_KRAS_SIGNALING_DN
55258	THNSL2	threonine synthase-like 2 (S. cerevisiae)																																									HALLMARK_KRAS_SIGNALING_DN
55315	SLC29A3	solute carrier family 29 (nucleoside transporters), member 3																																									HALLMARK_KRAS_SIGNALING_DN
57118	CAMK1D	calcium/calmodulin-dependent protein kinase ID																																									HALLMARK_KRAS_SIGNALING_DN
7068	THRB	thyroid hormone receptor, beta (erythroblastic leukemia viral (v-erb-a) oncogene homolog 2, avian)																																									HALLMARK_KRAS_SIGNALING_DN
4967	OGDH	oxoglutarate (alpha-ketoglutarate) dehydrogenase (lipoamide)																																										HALLMARK_OXIDATIVE_PHOSPHORYLATION
9167	COX7A2L	cytochrome c oxidase subunit VIIa polypeptide 2 like																																										HALLMARK_OXIDATIVE_PHOSPHORYLATION
8560	DEGS1	degenerative spermatocyte homolog 1, lipid desaturase (Drosophila)																																												HALLMARK_ALLOGRAFT_REJECTION
8672	EIF4G3	eukaryotic translation initiation factor 4 gamma, 3																																												HALLMARK_ALLOGRAFT_REJECTION
1069	CETN2	centrin, EF-hand protein, 2
10040	TOM1L1	target of myb1 (chicken)-like 1
81542	TMX1	thioredoxin-related transmembrane protein 1
3267	AGFG1	ArfGAP with FG repeats 1
8028	MLLT10	myeloid/lymphoid or mixed-lineage leukemia (trithorax homolog, Drosophila); translocated to, 10
10015	PDCD6IP	programmed cell death 6 interacting protein
10049	DNAJB6	DnaJ (Hsp40) homolog, subfamily B, member 6
1008	CDH10	cadherin 10, type 2 (T2-cadherin)
10116	FEM1B	fem-1 homolog b (C. elegans)
10150	MBNL2	muscleblind-like 2 (Drosophila)
10232	MSLN	mesothelin
10250	SRRM1	serine/arginine repetitive matrix 1
10314	LANCL1	LanC lantibiotic synthetase component C-like 1 (bacterial)
10396	ATP8A1	ATPase, aminophospholipid transporter (APLT), class I, type 8A, member 1
10509	SEMA4B	sema domain, immunoglobulin domain (Ig), transmembrane domain (TM) and short cytoplasmic domain, (semaphorin) 4B
10558	SPTLC1	serine palmitoyltransferase, long chain base subunit 1
10681	GNB5	guanine nucleotide binding protein (G protein), beta 5
10758	TRAF3IP2	TRAF3 interacting protein 2
10927	SPIN1	spindlin 1
10949	HNRNPA0	heterogeneous nuclear ribonucleoprotein A0
11011	TLK2	tousled-like kinase 2
11021	RAB35	RAB35, member RAS oncogene family
11034	DSTN	destrin (actin depolymerizing factor)
11236	RNF139	ring finger protein 139
11237	RNF24	ring finger protein 24
113	ADCY7	adenylate cyclase 7
113263	GLCCI1	glucocorticoid induced transcript 1
114789	SLC25A25	solute carrier family 25 (mitochondrial carrier; phosphate carrier), member 25
114800	CCDC85A	coiled-coil domain containing 85A
114883	OSBPL9	oxysterol binding protein-like 9
114884	OSBPL10	oxysterol binding protein-like 10
114904	C1QTNF6	C1q and tumor necrosis factor related protein 6
116028	RMI2	RMI2, RecQ mediated genome instability 2, homolog (S. cerevisiae)
116092	DNTTIP1	deoxynucleotidyltransferase, terminal, interacting protein 1
116461	TSEN15	tRNA splicing endonuclease 15 homolog (S. cerevisiae)
116984	ARAP2	ArfGAP with RhoGAP domain, ankyrin repeat and PH domain 2
116987	AGAP1	ArfGAP with GTPase domain, ankyrin repeat and PH domain 1
117178	SSX2IP	synovial sarcoma, X breakpoint 2 interacting protein
118430	MUCL1	mucin-like 1
118738	ZNF488	zinc finger protein 488
118980	SFXN2	sideroflexin 2
119710	C11orf74	chromosome 11 open reading frame 74
121441	NEDD1	neural precursor cell expressed, developmentally down-regulated 1
121506	ERP27	endoplasmic reticulum protein 27
122786	FRMD6	FERM domain containing 6
123096	SLC25A29	solute carrier family 25, member 29
124540	MSI2	musashi homolog 2 (Drosophila)
126917	IFFO2	intermediate filament family orphan 2
132320	SCLT1	sodium channel and clathrin linker 1
132720	C4orf32	chromosome 4 open reading frame 32
133522	PPARGC1B	peroxisome proliferator-activated receptor gamma, coactivator 1 beta
1389	CREBL2	cAMP responsive element binding protein-like 2
139221	MUM1L1	melanoma associated antigen (mutated) 1-like 1
143098	MPP7	membrane protein, palmitoylated 7 (MAGUK p55 subfamily member 7)
143888	KDELC2	KDEL (Lys-Asp-Glu-Leu) containing 2
144100	PLEKHA7	pleckstrin homology domain containing, family A member 7
144165	PRICKLE1	prickle homolog 1 (Drosophila)
144501	KRT80	keratin 80
1452	CSNK1A1	casein kinase 1, alpha 1
145389	SLC38A6	solute carrier family 38, member 6
1456	CSNK1G3	casein kinase 1, gamma 3
147166	TRIM16L	tripartite motif containing 16-like
149175	MANEAL	mannosidase, endo-alpha-like
150084	IGSF5	immunoglobulin superfamily, member 5
151126	ZNF385B	zinc finger protein 385B
151354	FAM84A	family with sequence similarity 84, member A
151473	SLC16A14	solute carrier family 16, member 14 (monocarboxylic acid transporter 14)
151963	MB21D2	Mab-21 domain containing 2
1523	CUX1	cut-like homeobox 1
152926	PPM1K	protein phosphatase, Mg2+/Mn2+ dependent, 1K
153572	IRX2	iroquois homeobox 2
153733	CCDC112	coiled-coil domain containing 112
153768	PRELID2	PRELI domain containing 2
153769	PPP1R39	protein phosphatase 1, regulatory subunit 39
1545	CYP1B1	cytochrome P450, family 1, subfamily B, polypeptide 1
155066	ATP6V0E2	ATPase, H+ transporting V0 subunit e2
155185	AMZ1	archaelysin family metallopeptidase 1
157285	SGK223	homolog of rat pragma of Rnd2
157567	ANKRD46	ankyrin repeat domain 46
157697	ERICH1	glutamate-rich 1
158158	RASEF	RAS and EF-hand domain containing
160418	TMTC3	transmembrane and tetratricopeptide repeat containing 3
160518	DENND5B	DENN/MADD domain containing 5B
163732	CITED4	Cbp/p300-interacting transactivator, with Glu/Asp-rich carboxy-terminal domain, 4
166336	PRICKLE2	prickle homolog 2 (Drosophila)
166378	SPATA5	spermatogenesis associated 5
167555	FAM151B	family with sequence similarity 151, member B
168374	ZNF92	zinc finger protein 92
1785	DNM2	dynamin 2
1832	DSP	desmoplakin
195828	ZNF367	zinc finger protein 367
196527	ANO6	anoctamin 6
1992	SERPINB1	serpin peptidase inhibitor, clade B (ovalbumin), member 1
201456	FBXO15	F-box protein 15
201562	PTPLB	protein tyrosine phosphatase-like (proline instead of catalytic arginine), member b
2034	EPAS1	endothelial PAS domain protein 1
2043	EPHA4	EPH receptor A4
2045	EPHA7	EPH receptor A7
205428	C3orf58	chromosome 3 open reading frame 58
2139	EYA2	eyes absent homolog 2 (Drosophila)
220134	SKA1	spindle and kinetochore associated complex subunit 1
221035	REEP3	receptor accessory protein 3
222	ALDH3B2	aldehyde dehydrogenase 3 family, member B2
222663	SCUBE3	signal peptide, CUB domain, EGF-like 3
2263	FGFR2	fibroblast growth factor receptor 2
22852	ANKRD26	ankyrin repeat domain 26
22877	MLXIP	MLX interacting protein
22882	ZHX2	zinc fingers and homeoboxes 2
22885	ABLIM3	actin binding LIM protein family, member 3
22900	CARD8	caspase recruitment domain family, member 8
22981	NINL	ninein-like
22998	LIMCH1	LIM and calponin homology domains 1
23024	PDZRN3	PDZ domain containing ring finger 3
23043	TNIK	TRAF2 and NCK interacting kinase
23096	IQSEC2	IQ motif and Sec7 domain 2
23105	FSTL4	follistatin-like 4
23118	TAB2	TGF-beta activated kinase 1/MAP3K7 binding protein 2
23140	ZZEF1	zinc finger, ZZ-type with EF-hand domain 1
23143	LRCH1	leucine-rich repeats and calponin homology (CH) domain containing 1
23154	NCDN	neurochondrin
23167	EFR3A	EFR3 homolog A (S. cerevisiae)
23198	PSME4	proteasome (prosome, macropain) activator subunit 4
23211	ZC3H4	zinc finger CCCH-type containing 4
23225	NUP210	nucleoporin 210kDa
23233	EXOC6B	exocyst complex component 6B
23275	POFUT2	protein O-fucosyltransferase 2
23301	EHBP1	EH domain binding protein 1
23312	DMXL2	Dmx-like 2
23314	SATB2	SATB homeobox 2
23333	DPY19L1	dpy-19-like 1 (C. elegans)
23358	USP24	ubiquitin specific peptidase 24
23362	PSD3	pleckstrin and Sec7 domain containing 3
23367	LARP1	La ribonucleoprotein domain family, member 1
23368	PPP1R13B	protein phosphatase 1, regulatory subunit 13B
23380	SRGAP2	SLIT-ROBO Rho GTPase activating protein 2
23446	SLC44A1	solute carrier family 44, member 1
23505	TMEM131	transmembrane protein 131
23507	LRRC8B	leucine rich repeat containing 8 family, member B
23548	TTC33	tetratricopeptide repeat domain 33
23552	CDK20	cyclin-dependent kinase 20
23554	TSPAN12	tetraspanin 12
23595	ORC3	origin recognition complex, subunit 3
23623	RUSC1	RUN and SH3 domain containing 1
23658	LSM5	LSM5 homolog, U6 small nuclear RNA associated (S. cerevisiae)
23670	TMEM2	transmembrane protein 2
23678	SGK3	serum/glucocorticoid regulated kinase family, member 3
23761	PISD	phosphatidylserine decarboxylase
2483	FRG1	FSHD region gene 1
253827	MSRB3	methionine sulfoxide reductase B3
253832	ZDHHC20	zinc finger, DHHC-type containing 20
255394	TCP11L2	t-complex 11 (mouse)-like 2
25759	SHC2	SHC (Src homology 2 domain containing) transforming protein 2
25798	BRI3	brain protein I3
2590	GALNT2	UDP-N-acetyl-alpha-D-galactosamine:polypeptide N-acetylgalactosaminyltransferase 2 (GalNAc-T2)
25948	KBTBD2	kelch repeat and BTB (POZ) domain containing 2
25984	KRT23	keratin 23 (histone deacetylase inducible)
26010	SPATS2L	spermatogenesis associated, serine-rich 2-like
26033	ATRNL1	attractin-like 1
260425	MAGI3	membrane associated guanylate kinase, WW and PDZ domain containing 3
26057	ANKRD17	ankyrin repeat domain 17
26115	TANC2	tetratricopeptide repeat, ankyrin repeat and coiled-coil containing 2
26154	ABCA12	ATP-binding cassette, sub-family A (ABC1), member 12
26579	MYEOV	myeloma overexpressed (in a subset of t(11;14) positive multiple myelomas)
2782	GNB1	guanine nucleotide binding protein (G protein), beta polypeptide 1
282991	BLOC1S2	biogenesis of lysosomal organelles complex-1, subunit 2
283455	KSR2	kinase suppressor of ras 2
284252	KCTD1	potassium channel tetramerisation domain containing 1
284273	ZADH2	zinc binding alcohol dehydrogenase domain containing 2
285220	EPHA6	EPH receptor A6
285362	SUMF1	sulfatase modifying factor 1
285489	DOK7	docking protein 7
285966	FAM115C	family with sequence similarity 115, member C
286053	NSMCE2	non-SMC element 2, MMS21 homolog (S. cerevisiae)
2861	GPR37	G protein-coupled receptor 37 (endothelin receptor type B-like)
2863	GPR39	G protein-coupled receptor 39
288	ANK3	ankyrin 3, node of Ranvier (ankyrin G)
2887	GRB10	growth factor receptor-bound protein 10
2888	GRB14	growth factor receptor-bound protein 14
28998	MRPL13	mitochondrial ribosomal protein L13
29072	SETD2	SET domain containing 2
2969	GTF2I	general transcription factor IIi
3096	HIVEP1	human immunodeficiency virus type I enhancer binding protein 1
3169	FOXA1	forkhead box A1
3176	HNMT	histamine N-methyltransferase
3188	HNRNPH2	heterogeneous nuclear ribonucleoprotein H2 (H')
3229	HOXC13	homeobox C13
3298	HSF2	heat shock transcription factor 2
339366	ADAMTSL5	ADAMTS-like 5
3400	ID4	inhibitor of DNA binding 4, dominant negative helix-loop-helix protein
340527	NHSL2	NHS-like 2
342184	FMN1	formin 1
345757	FAM174A	family with sequence similarity 174, member A
346389	MACC1	metastasis associated in colon cancer 1
359948	IRF2BP2	interferon regulatory factor 2 binding protein 2
3607	FOXK2	forkhead box K2
3614	IMPDH1	IMP (inosine 5'-monophosphate) dehydrogenase 1
3694	ITGB6	integrin, beta 6
3707	ITPKB	inositol-trisphosphate 3-kinase B
3727	JUND	jun D proto-oncogene
3752	KCND3	potassium voltage-gated channel, Shal-related subfamily, member 3
3776	KCNK2	potassium channel, subfamily K, member 2
3842	TNPO1	transportin 1
3855	KRT7	keratin 7
387914	SHISA2	shisa homolog 2 (Xenopus laevis)
388743	CAPN8	calpain 8
389072	PLEKHM3	pleckstrin homology domain containing, family M, member 3
389362	PSMG4	proteasome (prosome, macropain) assembly chaperone 4
389792	IER5L	immediate early response 5-like
3899	AFF3	AF4/FMR2 family, member 3
3954	LETM1	leucine zipper-EF-hand containing transmembrane protein 1
3987	LIMS1	LIM and senescent cell antigen-like domains 1
401546	C9orf152	chromosome 9 open reading frame 152
4026	LPP	LIM domain containing preferred translocation partner in lipoma
404093	CUEDC1	CUE domain containing 1
4041	LRP5	low density lipoprotein receptor-related protein 5
406	ARNTL	aryl hydrocarbon receptor nuclear translocator-like
4070	TACSTD2	tumor-associated calcium signal transducer 2
4123	MAN2C1	mannosidase, alpha, class 2C, member 1
4258	MGST2	microsomal glutathione S-transferase 2
4286	MITF	microphthalmia-associated transcription factor
4289	MKLN1	muskelin 1, intracellular mediator containing kelch motifs
4326	MMP17	matrix metallopeptidase 17 (membrane-inserted)
4430	MYO1B	myosin IB
4637	MYL6	myosin, light chain 6, alkali, smooth muscle and non-muscle
4671	NAIP	NLR family, apoptosis inhibitory protein
4782	NFIC	nuclear factor I/C (CCAAT-binding transcription factor)
4810	NHS	Nance-Horan syndrome (congenital cataracts and dental anomalies)
4915	NTRK2	neurotrophic tyrosine kinase, receptor, type 2
4947	OAZ2	ornithine decarboxylase antizyme 2
50604	IL20	interleukin 20
5064	PALM	paralemmin
5074	PAWR	PRKC, apoptosis, WT1, regulator
50810	HDGFRP3	hepatoma-derived growth factor, related protein 3
5083	PAX9	paired box 9
5087	PBX1	pre-B-cell leukemia homeobox 1
5096	PCCB	propionyl CoA carboxylase, beta polypeptide
51000	SLC35B3	solute carrier family 35, member B3
51068	NMD3	NMD3 homolog (S. cerevisiae)
51111	SUV420H1	suppressor of variegation 4-20 homolog 1 (Drosophila)
51123	ZNF706	zinc finger protein 706
51136	RNFT1	ring finger protein, transmembrane 1
51205	ACP6	acid phosphatase 6, lysophosphatidic
51232	CRIM1	cysteine rich transmembrane BMP regulator 1 (chordin-like)
51252	FAM178B	family with sequence similarity 178, member B
51313	FAM198B	family with sequence similarity 198, member B
51317	PHF21A	PHD finger protein 21A
51322	WAC	WW domain containing adaptor with coiled-coil
51347	TAOK3	TAO kinase 3
51421	AMOTL2	angiomotin like 2
51451	LCMT1	leucine carboxyl methyltransferase 1
51454	GULP1	GULP, engulfment adaptor PTB domain containing 1
51495	PTPLAD1	protein tyrosine phosphatase-like A domain containing 1
5151	PDE8A	phosphodiesterase 8A
51523	CXXC5	CXXC finger protein 5
51621	KLF13	Kruppel-like factor 13
51669	TMEM66	transmembrane protein 66
51701	NLK	nemo-like kinase
51741	WWOX	WW domain containing oxidoreductase
51809	GALNT7	UDP-N-acetyl-alpha-D-galactosamine:polypeptide N-acetylgalactosaminyltransferase 7 (GalNAc-T7)
5203	PFDN4	prefoldin subunit 4
5297	PI4KA	phosphatidylinositol 4-kinase, catalytic, alpha
53349	ZFYVE1	zinc finger, FYVE domain containing 1
5349	FXYD3	FXYD domain containing ion transport regulator 3
54101	RIPK4	receptor-interacting serine-threonine kinase 4
5412	UBL3	ubiquitin-like 3
54492	NEURL1B	neuralized homolog 1B (Drosophila)
54536	EXOC6	exocyst complex component 6
54578	UGT1A6	UDP glucuronosyltransferase 1 family, polypeptide A6
54790	TET2	tet methylcytosine dioxygenase 2
54808	DYM	dymeclin
54832	VPS13C	vacuolar protein sorting 13 homolog C (S. cerevisiae)
54840	APTX	aprataxin
54868	TMEM104	transmembrane protein 104
54874	FNBP1L	formin binding protein 1-like
54946	SLC41A3	solute carrier family 41, member 3
55061	SUSD4	sushi domain containing 4
55075	UACA	uveal autoantigen with coiled-coil domains and ankyrin repeats
55083	KIF26B	kinesin family member 26B
55086	CXorf57	chromosome X open reading frame 57
55090	MED9	mediator complex subunit 9
55103	RALGPS2	Ral GEF with PH domain and SH3 binding motif 2
55122	AKIRIN2	akirin 2
55144	LRRC8D	leucine rich repeat containing 8 family, member D
55168	MRPS18A	mitochondrial ribosomal protein S18A
55173	MRPS10	mitochondrial ribosomal protein S10
55198	APPL2	adaptor protein, phosphotyrosine interaction, PH domain and leucine zipper containing 2
55200	PLEKHG6	pleckstrin homology domain containing, family G (with RhoGef domain) member 6
55230	USP40	ubiquitin specific peptidase 40
55250	ELP2	elongation protein 2 homolog (S. cerevisiae)
55251	PCMTD2	protein-L-isoaspartate (D-aspartate) O-methyltransferase domain containing 2
552889	ATXN7L3B	ataxin 7-like 3B
55334	SLC39A9	solute carrier family 39 (zinc transporter), member 9
55353	LAPTM4B	lysosomal protein transmembrane 4 beta
55500	ETNK1	ethanolamine kinase 1
55573	CDV3	CDV3 homolog (mouse)
55596	ZCCHC8	zinc finger, CCHC domain containing 8
55614	KIF16B	kinesin family member 16B
55650	PIGV	phosphatidylinositol glycan anchor biosynthesis, class V
55660	PRPF40A	PRP40 pre-mRNA processing factor 40 homolog A (S. cerevisiae)
55691	FRMD4A	FERM domain containing 4A
55711	FAR2	fatty acyl CoA reductase 2
55729	ATF7IP	activating transcription factor 7 interacting protein
55771	PRR11	proline rich 11
55841	WWC3	WWC family member 3
55971	BAIAP2L1	BAI1-associated protein 2-like 1
56061	UBFD1	ubiquitin family domain containing 1
56134	PCDHAC2	protocadherin alpha subfamily C, 2
56288	PARD3	par-3 partitioning defective 3 homolog (C. elegans)
5639	PRRG2	proline rich Gla (G-carboxyglutamic acid) 2
56900	TMEM167B	transmembrane protein 167B
56943	ENY2	enhancer of yellow 2 homolog (Drosophila)
56967	C14orf132	chromosome 14 open reading frame 132
57037	ANKMY2	ankyrin repeat and MYND domain containing 2
57097	PARP11	poly (ADP-ribose) polymerase family, member 11
57143	ADCK1	aarF domain containing kinase 1
5716	PSMD10	proteasome (prosome, macropain) 26S subunit, non-ATPase, 10
57181	SLC39A10	solute carrier family 39 (zinc transporter), member 10
57224	NHSL1	NHS-like 1
57478	USP31	ubiquitin specific peptidase 31
57522	SRGAP1	SLIT-ROBO Rho GTPase activating protein 1
57530	CGN	cingulin
57539	WDR35	WD repeat domain 35
5756	TWF1	twinfilin, actin-binding protein, homolog 1 (Drosophila)
57561	ARRDC3	arrestin domain containing 3
57568	SIPA1L2	signal-induced proliferation-associated 1 like 2
57583	TMEM181	transmembrane protein 181
57605	PITPNM2	phosphatidylinositol transfer protein, membrane-associated 2
57609	DIP2B	DIP2 disco-interacting protein 2 homolog B (Drosophila)
57630	SH3RF1	SH3 domain containing ring finger 1
57645	POGK	pogo transposable element with KRAB domain
57696	DDX55	DEAD (Asp-Glu-Ala-Asp) box polypeptide 55
57701	NCKAP5L	NCK-associated protein 5-like
57713	SFMBT2	Scm-like with four mbt domains 2
57732	ZFYVE28	zinc finger, FYVE domain containing 28
5782	PTPN12	protein tyrosine phosphatase, non-receptor type 12
5783	PTPN13	protein tyrosine phosphatase, non-receptor type 13 (APO-1/CD95 (Fas)-associated phosphatase)
58497	PRUNE	prune homolog (Drosophila)
58513	EPS15L1	epidermal growth factor receptor pathway substrate 15-like 1
5874	RAB27B	RAB27B, member RAS oncogene family
59277	NTN4	netrin 4
5937	RBMS1	RNA binding motif, single stranded interacting protein 1
5962	RDX	radixin
5991	RFX3	regulatory factor X, 3 (influences HLA class II expression)
5998	RGS3	regulator of G-protein signaling 3
6091	ROBO1	roundabout, axon guidance receptor, homolog 1 (Drosophila)
6092	ROBO2	roundabout, axon guidance receptor, homolog 2 (Drosophila)
6122	RPL3	ribosomal protein L3
6137	RPL13	ribosomal protein L13
6176	RPLP1	ribosomal protein, large, P1
619279	ZNF704	zinc finger protein 704
6277	S100A6	S100 calcium binding protein A6
6286	S100P	S100 calcium binding protein P
6301	SARS	seryl-tRNA synthetase
63892	THADA	thyroid adenoma associated
6405	SEMA3F	sema domain, immunoglobulin domain (Ig), short basic domain, secreted, (semaphorin) 3F
64063	PRSS22	protease, serine, 22
64080	RBKS	ribokinase
64084	CLSTN2	calsyntenin 2
64412	GZF1	GDNF-inducible zinc finger protein 1
64418	TMEM168	transmembrane protein 168
644815	FAM83G	family with sequence similarity 83, member G
6455	SH3GL1	SH3-domain GRB2-like 1
64599	GIGYF1	GRB10 interacting GYF protein 1
64754	SMYD3	SET and MYND domain containing 3
64778	FNDC3B	fibronectin type III domain containing 3B
64784	CRTC3	CREB regulated transcription coactivator 3
6482	ST3GAL1	ST3 beta-galactoside alpha-2,3-sialyltransferase 1
6483	ST3GAL2	ST3 beta-galactoside alpha-2,3-sialyltransferase 2
64856	VWA1	von Willebrand factor A domain containing 1
65009	NDRG4	NDRG family member 4
65108	MARCKSL1	MARCKS-like 1
65125	WNK1	WNK lysine deficient protein kinase 1
652	BMP4	bone morphogenetic protein 4
653	BMP5	bone morphogenetic protein 5
6595	SMARCA2	SWI/SNF related, matrix associated, actin dependent regulator of chromatin, subfamily a, member 2
65991	FUNDC2	FUN14 domain containing 2
6619	SNAPC3	small nuclear RNA activating complex, polypeptide 3, 50kDa
6659	SOX4	SRY (sex determining region Y)-box 4
6720	SREBF1	sterol regulatory element binding transcription factor 1
6731	SRP72	signal recognition particle 72kDa
6733	SRPK2	SRSF protein kinase 2
678	ZFP36L2	zinc finger protein 36, C3H type-like 2
6804	STX1A	syntaxin 1A (brain)
6856	SYPL1	synaptophysin-like 1
6902	TBCA	tubulin folding cofactor A
7020	TFAP2A	transcription factor AP-2 alpha (activating enhancer binding protein 2 alpha)
7026	NR2F2	nuclear receptor subfamily 2, group F, member 2
7114	TMSB4X	thymosin beta 4, X-linked
7267	TTC3	tetratricopeptide repeat domain 3
727897	MUC5B	mucin 5B, oligomeric mucus/gel-forming
7325	UBE2E2	ubiquitin-conjugating enzyme E2E 2
7327	UBE2G2	ubiquitin-conjugating enzyme E2G 2
734	OSGIN2	oxidative stress induced growth inhibitor family member 2
7342	UBP1	upstream binding protein 1 (LBP-1a)
7516	XRCC2	X-ray repair complementing defective repair in Chinese hamster cells 2
7587	ZNF37A	zinc finger protein 37A
768211	RELL1	RELT-like 1
7718	ZNF165	zinc finger protein 165
7803	PTP4A1	protein tyrosine phosphatase type IVA, member 1
79170	PRR15L	proline rich 15-like
79570	NKAIN1	Na+/K+ transporting ATPase interacting 1
79598	CEP97	centrosomal protein 97kDa
79605	PGBD5	piggyBac transposable element derived 5
79611	ACSS3	acyl-CoA synthetase short-chain family member 3
79642	ARSJ	arylsulfatase family, member J
79659	DYNC2H1	dynein, cytoplasmic 2, heavy chain 1
79694	MANEA	mannosidase, endo-alpha
79718	TBL1XR1	transducin (beta)-like 1 X-linked receptor 1
7979	SHFM1	split hand/foot malformation (ectrodactyly) type 1
79802	HHIPL2	HHIP-like 2
79888	LPCAT1	lysophosphatidylcholine acyltransferase 1
79956	ERMP1	endoplasmic reticulum metallopeptidase 1
79991	OBFC1	oligonucleotide/oligosaccharide-binding fold containing 1
80111	C3orf36	chromosome 3 open reading frame 36
80139	ZNF703	zinc finger protein 703
80184	CEP290	centrosomal protein 290kDa
80205	CHD9	chromodomain helicase DNA binding protein 9
80212	CCDC92	coiled-coil domain containing 92
80216	ALPK1	alpha-kinase 1
80255	SLC35F5	solute carrier family 35, member F5
80315	CPEB4	cytoplasmic polyadenylation element binding protein 4
80319	CXXC4	CXXC finger protein 4
8078	USP5	ubiquitin specific peptidase 5 (isopeptidase T)
80821	DDHD1	DDHD domain containing 1
80824	DUSP16	dual specificity phosphatase 16
81031	SLC2A10	solute carrier family 2 (facilitated glucose transporter), member 10
81545	FBXO38	F-box protein 38
81563	C1orf21	chromosome 1 open reading frame 21
81930	KIF18A	kinesin family member 18A
83541	FAM110A	family with sequence similarity 110, member A
83641	FAM107B	family with sequence similarity 107, member B
83694	RPS6KL1	ribosomal protein S6 kinase-like 1
83943	IMMP2L	IMP2 inner mitochondrial membrane peptidase-like (S. cerevisiae)
8408	ULK1	unc-51-like kinase 1 (C. elegans)
84128	WDR75	WD repeat domain 75
84144	SYDE2	synapse defective 1, Rho GTPase, homolog 2 (C. elegans)
84189	SLITRK6	SLIT and NTRK-like family, member 6
84444	DOT1L	DOT1-like, histone H3 methyltransferase (S. cerevisiae)
84449	ZNF333	zinc finger protein 333
84498	FAM120B	family with sequence similarity 120B
84501	SPIRE2	spire homolog 2 (Drosophila)
8456	FOXN1	forkhead box N1
84640	USP38	ubiquitin specific peptidase 38
84668	FAM126A	family with sequence similarity 126, member A
84790	TUBA1C	tubulin, alpha 1c
84864	MINA	MYC induced nuclear antigen
84890	ADO	2-aminoethanethiol (cysteamine) dioxygenase
84909	C9orf3	chromosome 9 open reading frame 3
84912	SLC35B4	solute carrier family 35, member B4
84918	LRP11	low density lipoprotein receptor-related protein 11
84937	ZNRF1	zinc and ring finger 1
84952	CGNL1	cingulin-like 1
84976	DISP1	dispatched homolog 1 (Drosophila)
8500	PPFIA1	protein tyrosine phosphatase, receptor type, f polypeptide (PTPRF), interacting protein (liprin), alpha 1
8502	PKP4	plakophilin 4
85301	COL27A1	collagen, type XXVII, alpha 1
8537	BCAS1	breast carcinoma amplified sequence 1
85377	MICALL1	MICAL-like 1
8543	LMO4	LIM domain only 4
85459	KIAA1731	KIAA1731
85461	TANC1	tetratricopeptide repeat, ankyrin repeat and coiled-coil containing 1
85462	FHDC1	FH2 domain containing 1
85477	SCIN	scinderin
8566	PDXK	pyridoxal (pyridoxine, vitamin B6) kinase
8654	PDE5A	phosphodiesterase 5A, cGMP-specific
8738	CRADD	CASP2 and RIPK1 domain containing adaptor with death domain
8777	MPDZ	multiple PDZ domain protein
8805	TRIM24	tripartite motif containing 24
8825	LIN7A	lin-7 homolog A (C. elegans)
8853	ASAP2	ArfGAP with SH3 domain, ankyrin repeat and PH domain 2
8943	AP3D1	adaptor-related protein complex 3, delta 1 subunit
89846	FGD3	FYVE, RhoGEF and PH domain containing 3
89890	KBTBD6	kelch repeat and BTB (POZ) domain containing 6
89891	WDR34	WD repeat domain 34
90019	SYT8	synaptotagmin VIII
90249	UNC5A	unc-5 homolog A (C. elegans)
90362	FAM110B	family with sequence similarity 110, member B
90390	MED30	mediator complex subunit 30
9052	GPRC5A	G protein-coupled receptor, family C, group 5, member A
90627	STARD13	StAR-related lipid transfer (START) domain containing 13
91057	CCDC34	coiled-coil domain containing 34
91272	BOD1	biorientation of chromosomes in cell division 1
91351	DDX60L	DEAD (Asp-Glu-Ala-Asp) box polypeptide 60-like
9169	SCAF11	SR-related CTD-associated factor 11
91768	CABLES1	Cdk5 and Abl enzyme substrate 1
9187	SLC24A1	solute carrier family 24 (sodium/potassium/calcium exchanger), member 1
92154	MTSS1L	metastasis suppressor 1-like
92610	TIFA	TRAF-interacting protein with forkhead-associated domain
933	CD22	CD22 molecule
9394	HS6ST1	heparan sulfate 6-O-sulfotransferase 1
9406	ZRANB2	zinc finger, RAN-binding domain containing 2
94121	SYTL4	synaptotagmin-like 4
9424	KCNK6	potassium channel, subfamily K, member 6
9453	GGPS1	geranylgeranyl diphosphate synthase 1
9475	ROCK2	Rho-associated, coiled-coil containing protein kinase 2
9518	GDF15	growth differentiation factor 15
9662	CEP135	centrosomal protein 135kDa
9689	BZW1	basic leucine zipper and W2 domains 1
9693	RAPGEF2	Rap guanine nucleotide exchange factor (GEF) 2
9697	TRAM2	translocation associated membrane protein 2
9741	LAPTM4A	lysosomal protein transmembrane 4 alpha
9792	SERTAD2	SERTA domain containing 2
9804	TOMM20	translocase of outer mitochondrial membrane 20 homolog (yeast)
9819	TSC22D2	TSC22 domain family, member 2
9853	RUSC2	RUN and SH3 domain containing 2
9891	NUAK1	NUAK family, SNF1-like kinase, 1
9922	IQSEC1	IQ motif and Sec7 domain 1
9960	USP3	ubiquitin specific peptidase 3
9980	DOPEY2	dopey family member 2
