# Supplementary material for: Discovery of naturally occurring ESR1 mutations in breast cancer cell lines modelling endocrine resistance
Source: Nat Commun. 2017 Nov 30;8:1865. doi: 10.1038/s41467-017-01864-y (PMC5709387; doi:10.1038/s41467-017-01864-y)
Supplement: Supplementary file 5 — Supplementary Data 3 [file 41467_2017_1864_MOESM5_ESM.xlsx]

## Sheet: mutant serine PRM precursors
Supplementary Data 3. Targeted proteomic analysis for ESR1Y537S. Mutant serine PRM precursors
Mass [m/z]	CS [z]	Polarity	Start [min]	End [min]	Comment
1011.04	2	Positive	95	107	1) Heavy NVVPLYDLLLEMLDAHR WT 2+
674.364	3	Positive	95	107	1) Heavy NVVPLYDLLLEMLDAHR WT 3+
1019.04	2	Positive	95	107	2) Heavy NVVPLYDLLLE[M]LDAHR WT 2+
679.695	3	Positive	95	107	2) Heavy NVVPLYDLLLE[M]LDAHR WT 3+
973.026	2	Positive	95	107	3) Heavy NVVPLSDLLLEMLDAHR 2+
649.02	3	Positive	95	107	3) Heavy NVVPLSDLLLEMLDAHR 3+
981.024	2	Positive	95	107	4) Heavy NVVPLSDLLLE[M]LDAHR 2+
654.352	3	Positive	95	107	4) Heavy NVVPLSDLLLE[M]LDAHR 3+
1013.01	2	Positive	95	107	5) Heavy NVVPLpSDLLLEMLDAHR 2+
675.675	3	Positive	95	107	5) Heavy NVVPLpSDLLLEMLDAHR 3+
1021.01	2	Positive	95	107	6) Heavy NVVPLpSDLLLE[M]LDAHR 2+
681.007	3	Positive	95	107	6) Heavy NVVPLpSDLLLE[M]LDAHR 3+
1006.04	2	Positive	95	107	1) Light NVVPLYDLLLEMLDAHR WT 2+
671.028	3	Positive	95	107	1) Light NVVPLYDLLLEMLDAHR WT 3+
1014.04	2	Positive	95	107	2) Light NVVPLYDLLLE[M]LDAHR WT 2+
676.359	3	Positive	95	107	2) Light NVVPLYDLLLE[M]LDAHR WT 3+
968.022	2	Positive	95	107	3) Light NVVPLSDLLLEMLDAHR 2+
645.684	3	Positive	95	107	3) Light NVVPLSDLLLEMLDAHR 3+
976.019	2	Positive	95	107	4) Light NVVPLSDLLLE[M]LDAHR 2+
651.015	3	Positive	95	107	4) Light NVVPLSDLLLE[M]LDAHR 3+
1008.01	2	Positive	95	107	5) Light NVVPLpSDLLLEMLDAHR 2+
672.339	3	Positive	95	107	5) Light NVVPLpSDLLLEMLDAHR 3+
1016	2	Positive	95	107	6) Light NVVPLpSDLLLE[M]LDAHR 2+
677.671	3	Positive	95	107	6) Light NVVPLpSDLLLE[M]LDAHR 3+

## Sheet: mutant cystein PRM precursors
Supplementary Data 3. Targeted proteomic analysis for ESR1Y537S. Mutant cystein PRM precursors
Mass [m/z]	CS [z]	Polarity	Start [min]	End [min]	Comment
1011.04	2	Positive	95	107	1) Heavy NVVPLYDLLLEMLDAHR WT 2+
674.364	3	Positive	95	107	1) Heavy NVVPLYDLLLEMLDAHR WT 3+
1019.04	2	Positive	95	107	2) Heavy NVVPLYDLLLE[M]LDAHR WT 2+
679.695	3	Positive	95	107	2) Heavy NVVPLYDLLLE[M]LDAHR WT 3+
1009.53	2	Positive	95	107	7) Heavy NVVPL[C]DLLLEMLDAHR 2+
673.353	3	Positive	95	107	7) Heavy NVVPL[C]DLLLEMLDAHR 3+
1017.52	2	Positive	95	107	8) Heavy NVVPL[C]DLLLE[M]LDAHR 2+
678.684	3	Positive	95	107	8) Heavy NVVPL[C]DLLLE[M]LDAHR 3+
1006.04	2	Positive	95	107	1) Light NVVPLYDLLLEMLDAHR WT 2+
671.028	3	Positive	95	107	1) Light NVVPLYDLLLEMLDAHR WT 3+
1014.04	2	Positive	95	107	2) Light NVVPLYDLLLE[M]LDAHR WT 2+
676.359	3	Positive	95	107	2) Light NVVPLYDLLLE[M]LDAHR WT 3+
1004.52	2	Positive	95	107	7) Light NVVPL[C]DLLLEMLDAHR 2+
670.017	3	Positive	95	107	7) Light NVVPL[C]DLLLEMLDAHR 3+
1012.52	2	Positive	95	107	8) Light NVVPL[C]DLLLE[M]LDAHR 2+
675.348	3	Positive	95	107	8) Light NVVPL[C]DLLLE[M]LDAHR 3+
